# Supplementary material for: Genome-Wide Identification and Co-Expression Analysis of WRKY Genes Unveil Their Role in Regulating Anthocyanin Accumulation During Euscaphis japonica Fruit Maturation
Source: Biology (Basel). 2025 Jul 29;14(8):958. doi: 10.3390/biology14080958 (PMC12383897; doi:10.3390/biology14080958)
Supplement: Supplementary file 1 [file biology-14-00958-s001.zip]

Archive with 1 entries (1 files):
- biology-3731236-supplementary.xlsx
