# Supplementary material for: Genome-Wide Identification and Co-Expression Analysis of WRKY Genes Unveil Their Role in Regulating Anthocyanin Accumulation During Euscaphis japonica Fruit Maturation
Source: Biology (Basel). 2025 Jul 29;14(8):958. doi: 10.3390/biology14080958 (PMC12383897; doi:10.3390/biology14080958)
Supplement: Supplementary file 1 [file biology-14-00958-s001.zip › biology-3731236-supplementary.xlsx]

## Sheet: Table S1
Table S1 The primers used in the study
Primer name	Sequences (5’ to 3’)	Used for
3xW-box1-F	cagcccgggggatccactagtTTGACCTTGACCTTGACC	DNA Binding and Transactivation Assay
3xW-box1-R	gtttttggcgtcttccatggGGTCAAGGTCAAGGTCAA
3xW-box2-F	cagcccgggggatccactagtTTGACTTTGACTTTGACT
3xW-box2-R	gtttttggcgtcttccatggAGTCAAAGTCAAAGTCAA
EjaWRKY75.2-F	GGCGGCCGCTCTAGAACTAGTATGGAGAACTATCAAACATTTCTGCCTTG
EjaWRKY75.2-R	GATAAGCTTGATATCGAATTCTTATAAAGAAGTGTAGACTTGCATCTGGCT
EjaWRKY75.3-F	GGCGGCCGCTCTAGAACTAGTATGGAGAACTACCAACCATTTCTTTCCT
EjaWRKY75.3-R	GATAAGCTTGATATCGAATTCTTAAAAAGAAGTGTAGATTTGCATCTGGCTC
EjaWRKY7.2-F	GGCGGCCGCTCTAGAACTAGTATGGGTTCTGCGGGTAAGCC
EjaWRKY7.2-R	GATAAGCTTGATATCGAATTCTTAGAAAAAATCAGACCTTGAATGAGGGGA
EjaWRKY7.4-F	GGCGGCCGCTCTAGAACTAGTATGGGCGTGGAGCTTATGATGG
EjaWRKY7.4-R	GATAAGCTTGATATCGAATTCCTAAGAGGACTCTAGGATGAGATTGGTTGC
EjaWRKY50-F	GGCGGCCGCTCTAGAACTAGTATGTCTAACACCAATTTTAGATCAAGCTTTCC
EjaWRKY50-R	GATAAGCTTGATATCGAATTCCTAAGAAGAGCTGTGGTGGGTGT
EjaUBC23F	AGCCACATAATCTCCGTGTAAG	qPCR
EjaUBC23R	GCTGACCATGTTCGAGTAGTT
EjaCHSF	GCATGTGTTGTGCGAGTATG
EjaCHSR	CCTTCCCTTCTTCCAGAGATTT
EjaF3HF	GGTTCAAGATTGGCGTGAAATAG
EjaF3HR	CATCAGCTTCCCACTGTACTC
EjaCHI1F	TCTTGCTGAGGATGATGACTTT
EjaCHI1R	TCTCTAGCTGCACTCCATACT
EjaUFGTF	ACCGCTAATCCCAACTCTTTC
EjaUFGTR	GTGGTTCGGTGTGCCTATT
EjaCHI2F	CTCTTGTCCAGCAGCATTCTA
EjaCHI2R	CAGAGTTTGGCTGCAAGAATATC
EjaWRKY75.2F	CATCTTCAATACCGCCGTCG
EjaWRKY75.2R	TCCGGCTCCCTTGTTTATGT
EjaWRKY75.3F	TCCTGTTCATCATCTTCAACATCA
EjaWRKY75.3R	TCCTGCTGATCTCTCTTCAGGA
EjaWRKY7.2F	CAATTGCATGGATGATGGGGC
EjaWRKY7.2R	GACCTTGAATGAGGGGAGCC
EjaWRKY7.4F	GAGGAAGTGCAGTTCGGAGA
EjaWRKY7.4R	TCTCGGATGAGGAGACCCTT
EjaWRKY50F	ACGTAAATGAGACTGGTGGAAGT
EjaWRKY50R	GTGTGGATGCCTTCGTAGGT

## Sheet: Table S2
Table S2 List of the 87 EjaWRKY genes identified in this study with associated sequences.
Gene Name	Gene ID	Sequence Type	Sequences
EjaWRKY10.2	E.japonica.00392	CDS	ATGCACGACGTCAAGTCTCTACAAGAGAACGCCGTTTCGGCGGCGGGGAAGGGCGGAGGGAGCATTGCGGAGAGGAGGGCGGCGAAATTCGGGTTCAATGCGGAGAGGATCAATACGGCGCGTTTCAGGACCACGAGCCCCTTGGCCTCGCCGGCCTCCTTGCTCCGTTCACCGTGCCTCACTATTCCGCCGGGGATTAGCCCCACCGCGCTGCTCGATTCGCCCATCATGCTCCACAATTATCAGGCATTGCCGTCTCCCACCACTGGAACTTTTCAATTACCCCATCTCAATCATGACATATCAGTGACTCCTGCAGATAGGGACGGGGGCAATAATTTTAGTTCATCTTTCAGTTTCAAGCATCTTGAGGGTACCAATTACGTGCCAGGCTTTTCT…
		Protein	MHDVKSLQENAVSAAGKGGGSIAERRAAKFGFNAERINTARFRTTSPLASPASLLRSPCLTIPPGISPTALLDSPIMLHNYQALPSPTTGTFQLPHLNHDISVTPADRDGGNNFSSSFSFKHLEGTNYVPGFSSSENQGIGVDYGSLVPAQAPIDCEFPAEFQREAIVKNCFADESTDVKILNSMIVNPNCSDSKICHSDVGSYQIPQHKESIHGEDVGKNHLLGGDQKDTCPSMGMIRTSEDGYNWRKYGQKQVKGSEYPRSYYKCTHLNCQVKKKVERSLDGHITEIIYKGAHNHPKPQPSRRAMLGSGSSCNDLLEMGEGVKVEGGSLWRNIQSDWRADGLERTSSTSVVTEVSDPFSHTQRKSVGVIESAETPELSSTLASQDDEEDEATQGSIS…
EjaWRKY20.1	E.japonica.00512	CDS	ATGGACTCCCGTATTCCGGCACCGGAGCACGCGCCGACTGACATTTTCGAATCCCGGACGGACGCTGGAGCTCCGCCCTCCGCCAGGTACAAGCTGATGTCGCCGGCGAAGCTTCCGATCTCGAGGTCCCCCTGCCTCACGATCCCTCCAGGGCTGAGCCCCTCCTCATTTTTGGAGTCTCCGGTTCTTCTCTCTAACATGAAGGCAGAACCGTCCCCAACCACTGGTTCCTTTATTAAGCCTCAGAAAGTGCGCAGCTCTTTTGGCTCTGCTACATATTCTGCAACTGCAGTTTGCTCCAATGTCAATGCATTTGATGAAAGAAATTCTAGCACCTTTGAGTTTAAATCCCATGCTAGCTCAAAGATGATTGTGTCAGATTTGAATCACCAGAGAAGT…
		Protein	MDSRIPAPEHAPTDIFESRTDAGAPPSARYKLMSPAKLPISRSPCLTIPPGLSPSSFLESPVLLSNMKAEPSPTTGSFIKPQKVRSSFGSATYSATAVCSNVNAFDERNSSTFEFKSHASSKMIVSDLNHQRSERSVQGQCQSQSFASSYSVKSDIAASSNELSLSSPTPMVTSGASTPPEVDSDELNQRGHPSTGVQASQSDHKVSGPTVVADDGYNWRKYGQKHVKGSEFPRSYYKCTQPNCEVKKLFERSHDGQITEIIYKGMHDHPKPQSSRRYTVGSIMSTIPEESLDKVSSLTGRDDKPSNISGQVSQTTESNGTPELSLIAANDDSAEGDRTYDEVDDDDPFSKKRKMDIGDIDVIPVVKPIREPRVVVQTLSEVDILDDGYRWRKYGQKVV…
EjaWRKY6.1	E.japonica.00558	CDS	ATGGACCGAGCGTGCAGATCGAAGAAGCAGAAATCTCCATTGATATTTGATAATCCAACTGTAATGGATTCATTCGCAAAATCAAAAAACTCAACGTGCAAGCACAACTTCATGGACCCGCCCACGCATATCAATCTCAATGGCAGCCACCAACTTGTTTCTCCTCCAGAACCGTCGGTGGATGCGATGGACTTCTTCGCCCCCAAGAATTTAGGGTTTCAACTCGGCACCGGTTTGGATCTTCTTACGAGGAAGCCATCCACTGCGCTAAAATTGGAAGCTCTACAAGCTGAATTAGATCGGATTAAGGAAGAAAATCAACAGTTGAAAGGCATGATTAGTCAAGTGAACAATAACTACAATGTACTGCAGATGCATCTCGTTACACTCATGCAGCAG…
		Protein	MDRACRSKKQKSPLIFDNPTVMDSFAKSKNSTCKHNFMDPPTHINLNGSHQLVSPPEPSVDAMDFFAPKNLGFQLGTGLDLLTRKPSTALKLEALQAELDRIKEENQQLKGMISQVNNNYNVLQMHLVTLMQQQQNQKPESTQDFGVIDRSKQEEKKHGGEVTVPRQFMDLGLAAVAKTNDREALQSSSGGSRDSSRSPQHNIVESMEYKSSCRESERSEFNKVSKFDASEDVDHKASETTTSMVRKARVSVRIRSEANMVPDGCQWRKYGQKMAKGNPCPRAYYRCTMAAACPVRKQVQRCTEDRTVLVSSYEGNHNHPLPPAAMGMASTTSAAASILLSGSIASADRIMNTNFLPRSMTSFSPGLATLSSSTPFPTVTLDLTHHTPDISQFLSPGGQ…
EjaWRKY6.4	E.japonica.01040	CDS	ATGGGCAAAGGATGGGGTCTCACCCTTGATTCCGACTCCGCAGGCCTCTTCCTCAACAAGCCCGCCGCCATCTCCGATTCTTTCTTGAAGTTCAATTTTTCTAAGCACGGCGACTCTGATCATCAGAGGATGTTTTCCGGCAATGGATTTATGTCGAATCTTGTTCGTAGGGAGGAGGGTCATCCGGCTCCGTCCCCGTCCGATGAGGATCGGGTGGTCGTCGGTGAGGTCGACTTCTTCTCCGATAAGAACAAAGCAGATGATCGTGATGCCGAAACTGTAAATGTGAAGAAGGAGAATTCTCATGATCAGGAAGCTGATCCAAGACTGGATTGCAGCTTCTTACGACTAACACTCGGAAGTGATCAATCGACTGTGGACGATGGCATTTCGTCGAAT…
		Protein	MGKGWGLTLDSDSAGLFLNKPAAISDSFLKFNFSKHGDSDHQRMFSGNGFMSNLVRREEGHPAPSPSDEDRVVVGEVDFFSDKNKADDRDAETVNVKKENSHDQEADPRLDCSFLRLTLGSDQSTVDDGISSNADDKKAKSELVQLQMELQRMNSENQRLRDVLSQVSTNYSALQMHLVTLMQQQQNHGAESPQELAIVEGKSEEQKHQAVVPRQFMDLGPTATAETRDEPSNSSSEERTLSASPQNNSTNEIVPCDQDKSNFRDGKKVGREESPESETQGWGPNKVQKLNSPANQSTEATMRKARVSVRARSEAPMISDGCQWRKYGQKMAKGNPCPRAYYRCTMAVGCPVRKQVQRCAEDRTILITTYEGTHNHPLPPAAMAMASTTTSAASMLLSG…
EjaWRKY69.1	E.japonica.01340	CDS	ATGGATGACAGATACTTCAGCAACAAAGAACAAGAAGACACAGCAGAAATTGCAGAAAATGGATCAGATTCGCCTCCCTCCACCATGTTTAACGACATGAAAATGGCTTCCACTTCCTCCCCTAAACGAAGTAAGCGCGCCATGCAGAAACGGGTAGTGTCGATTCCGATCAAGGACGCAGAAGGCTCTAGGCTCAAAGGCGAAAGCGCTCCACCGTCGGATTCATGGGCTTGGAGAAAATACGGCCAAAAACCCATCAAAGGATCTCCTTATCCCAGAGGGTATTACAGGTGCAGTAGTTCAAAGGGATGCCCGGCAAGGAAGCAAGTGGAGCGGAGCCGGTTGGATCCGACCATGCTAGTCGTCACCTACTCCTACGAACACAACCACCCCTGGCCC…
		Protein	MDDRYFSNKEQEDTAEIAENGSDSPPSTMFNDMKMASTSSPKRSKRAMQKRVVSIPIKDAEGSRLKGESAPPSDSWAWRKYGQKPIKGSPYPRGYYRCSSSKGCPARKQVERSRLDPTMLVVTYSYEHNHPWPTSRTHRHHHSAVAAAAAKTTTDKPDIFAAQPDPDDKFSDLNDDSLIASTAGDEFSWFGDMETTSSTVLESPIFAEISVGEADVAMIFPMREEDESLFADLGELPECTVVFGGGGVLRGGVGPRAEIC
EjaWRKY14.1	E.japonica.01539	CDS	ATGGATCACCAGAATTTTCAAGGAGATTTAACCGACATATTTCGTGCCAGCACCGGCGCCGGAGCTATGAACTTGTCCGCTGACCAACCTCCAGTTTCTGATTGGGAATTCACCTTGGATCCCATAAATAATATTCCGGCGACTGCCGCCATGGAAGATTTCGGCGATCCTTTCTCCACCATGCGAGATCCCTTCCTCAACGAGCTCGACATCGTTGGTTCTTCTTGCGGCTTCTTTCACTGCAGCCCAGATTCCACTGCTGCTGCTGCTGCTGTTGAAGAAAATAATTTTTTTACTGCGGAGATGAAGAGGGCGTGCAATATTTTTCCGCAGATGCCGCTGCAGATCGCTCCGCGAACTTCGCAGTCGATGGCGGCGGCTTCTTCATCTTCTTCTCCA…
		Protein	MDHQNFQGDLTDIFRASTGAGAMNLSADQPPVSDWEFTLDPINNIPATAAMEDFGDPFSTMRDPFLNELDIVGSSCGFFHCSPDSTAAAAAVEENNFFTAEMKRACNIFPQMPLQIAPRTSQSMAAASSSSSPRGIEVSATVSSDMISANSTGVQISSSPRNPVGVKRRKSQAKKVVCIPAPAAANSRPTGEVVPSDLWAWRKYGQKPIKGSPYPRGYYRCSSSKGCSARKQVERSRNDPNMLVITYTSEHNHPWPTQRNALAGSTRSQQPPKNTASTASKTTLNTTKKEEDEPKNKEASAGNNGGSATSTSVKEEMEEIEKQMDMAAEEEDQEEFAQSYRPALMAENNNNNYNQCVDQDFFADLGEIEAVPVNLLFTYGFEQKESKNLDPFGLFDWSG…
EjaWRKY44.1	E.japonica.01683	CDS	ATGGAGATGAAGGAGGCAGACAGAGTAGTTATAGCTAAACCAGTTGCTTCAAGGCCTTCTTGTTCCAGTTTTAGGTCTTTCTCAGAGCTCCTTGCAAGCGCCGTCAATGCCTCCCCCTCCAATGTATGTACTGAAACAACAGTTGCTCCCATTAGACCAAAGACAGCGAGATTCAAGACGACAAAAAAGGGTGCCCCAGCCGGGCTGGTTTCCCCCCAGGCAGATATCAATGCAGCAGCGGTTTGTAATTCATCTGATAAAGTTTCCGAATCAGATAGCAAACCCATTGTTGTGTACAAACCATTGGCCAAGCTCGTGTCAAAGACAACCGTTTCACTCTTGGCAAATATGGGAGATTTCCAAACTAGTCAATGTAGTCATCAGCAAACATTACAATCA…
		Protein	MEMKEADRVVIAKPVASRPSCSSFRSFSELLASAVNASPSNVCTETTVAPIRPKTARFKTTKKGAPAGLVSPQADINAAAVCNSSDKVSESDSKPIVVYKPLAKLVSKTTVSLLANMGDFQTSQCSHQQTLQSIGAPVKHQNQDKQNFRSPFSSNLQISSRAETDEAIVASKTALQNLEDDPRSSILTNHVDRPSFDGYNWRKYGQKQVKGSEYPRSYYKCTHPNCPVKKKVERSFDGQIAEIVYKGEHNHLKPQPQKRNSSGTQGLGLGLGFVPDQTGQDAGNPNESSEGRVENRNELGFPADSIYRNIAPVGKDFVMSGEINGGTPENSCGVSGECEEGSKGMEVEDDEHRSKRRKSENQSNEARISGEGVGGQEARIAVQSSTDSEILGDGFRWRK…
EjaWRKY22.2	E.japonica.02222	CDS	ATGGAGGATGACTGGGATCTGCAGGCGGTAGTCAGAGGCTGTTCCACCACCTCCACCACCACAGCCACAACCGCCGCCGCCGCCACCGCCACCAAGATCAACATCAACATCATCAACAATACCAATAATTCCATAGTGCAAGATTTCCATCCTTTTTCTTGCTTTTCTTCCCCTGAACAATCTGGTAATCTTTTTTCCCTTTCAGGACCCTTTAATGCAAGAAATTCTGTTGAAGAATTGCATGAACTTTACCAGCCGTTCTTCCCCAAATCTCACCCTGTTTCCTCACAATCACAAAACGCACCCATCTCCTCTCTACCTTCTTTTGAGGTATCTTATCACACACAACCCAAACAGCAGCATCAGCAACAACTACCTAAGCTGCAGTCTCATGCTGAT…
		Protein	MEDDWDLQAVVRGCSTTSTTTATTAAAATATKININIINNTNNSIVQDFHPFSCFSSPEQSGNLFSLSGPFNARNSVEELHELYQPFFPKSHPVSSQSQNAPISSLPSFEVSYHTQPKQQHQQQLPKLQSHADPLTPAITATHTTHSQTQRSKRRKNQLKKVSQVPAESLSSDVWSWRKYGQKPIKGSPYPRGYYRCSSSKGCLARKQVERNRSDPGMFIVTYTGEHNHPAPTHRNSLAGTTRQKPSTAQTLTASDSNKPSTSPATSMDEELVPQNIKTESREEIVEEEEDEFGFSDMVLGDDFFTGLEGVASPVTGDCFSDRLNSFCDVGLCLL
EjaWRKY43.2	E.japonica.02227	CDS	ATGGAGGAAGGCCAAAAAGAAGGCCACATAAACCACCCTCATAGCTGCCTCTTCACGCCCTTTTTTAATGCTGCATCCTCCTCAATGCATCCTCTTCTACAACAACATGATCGTCAAGTTCTTCCGGTCGTGGACTGGTTTAGCCTTCTCTCTGGGCAGTCAGGGATGGGCGTCGAGAGCAGGTCAATAATGGAGAGTGCTTCTTCTGTCTTAATGGCGGAAAATGGAGGTGGTGATGATGAAAAGGGAAATGGAAGGAAGAGGAAAGGTGGTAGGATGAGAAAAGCAAGTCGGCCTAGGTTTGCATTCCAAACTAGGAGTGTTGATGATATTCTTGATGATGGCTTTCGCTGGAGGAAATATGGCCAGAAATCTGTCAAGAATAGCCTCTATCCAAGG…
		Protein	MEEGQKEGHINHPHSCLFTPFFNAASSSMHPLLQQHDRQVLPVVDWFSLLSGQSGMGVESRSIMESASSVLMAENGGGDDEKGNGRKRKGGRMRKASRPRFAFQTRSVDDILDDGFRWRKYGQKSVKNSLYPRF
EjaWRKY7.5	E.japonica.02727	CDS	ATGGCCGTGGAGCTCATGATGGGTTACAGAAATGAAAATTTTGTGTCGAAAATGGAAGAGAGCGCCGTCCAAGAAGCTGCTTCTGGTCTTGAAAGTGTCGAGAAACTGATCAGATTGCTTTCTCAGACGCAGCAAAATCAGGAAAAGTATATTCAATCGTCTTCCTCAAGCTCCTCGAGATTGTCCATGGAGATCGAGATGGACTGCAAGGCTGTTGCAGACGTTGCTGTTTCCAAGTTCAGGAAAGTGATTTCTCTTCTGGGTCGGACTCGAACCGGTCACGCCCGGTTCAGAAGAGCCCCTGTAATCCACCCTTCCACCCAGAACCAAGAAAAGTCAAATTCCGAAACTAAAGTTTACTATGCAACGCCGATCCAGCAGATTCCTCCTCCGATTCCC…
		Protein	MAVELMMGYRNENFVSKMEESAVQEAASGLESVEKLIRLLSQTQQNQEKYIQSSSSSSSRLSMEIEMDCKAVADVAVSKFRKVISLLGRTRTGHARFRRAPVIHPSTQNQEKSNSETKVYYATPIQQIPPPIPHPNHQYHDSFVKNCVIERKDSASTINFSYLSAATSFISSLTGDTESKNPSSSSAFQISNLSQVSSVGKPPLSSSSLKRKCSSENLGSGKCGGSSGRCHCSKKRKLRLKRVVRVPAISLKMADIPPDDYSWRKYGQKPIKGSPHPRGYYKCSSVRGCPARKHVERALDDPAMLIVTYEGEHNHTLSVAEAPNLILESS
EjaWRKY12	E.japonica.02962	CDS	ATGGAAGGAGAAAGAGGGGTTCCAAATTACGAGCTTCAGGTCTCCTTCTCAAACCCACAAGCGATCCAAGAAATGGGATTTGTACAGTTCGAGGAAAACCAGGTTTTGAGTTTCTTGGCTCCCTCTCAGTCTTCTCAGATATCTCAGCCTCTTAACGGCAGTGGTGCCGCCACAACCACCACGACCTCCACCCCCGCCGCCGCCGTTGCCGCCACAAACTTGGGGTTTACTCATAACGACCTTGTTAGTACTAGACCTTCTTGGAATAACGACCAGGTGGGCACGTTGGATCCCAAGGCTGTTAATGAGGAGAATTGCACTGGAAATGCTAATGATCATAGCAGCAATTCATGGTGGAGGAGCTCATCTTCAGATAAGGGTAAGGTGAAGGTGAGGAGA…
		Protein	MEGERGVPNYELQVSFSNPQAIQEMGFVQFEENQVLSFLAPSQSSQISQPLNGSGAATTTTTSTPAAAVAATNLGFTHNDLVSTRPSWNNDQVGTLDPKAVNEENCTGNANDHSSNSWWRSSSSDKGKVKVRRKLREPRFCFQTRSDVDVLDDGYKWRKYGQKVVKNSLHPRSYYRCTHNNCRVKKRVERLSEDCRMVITTYEGRHNHSPCDDSNSSEHECFTTF
EjaWRKY54.4	E.japonica.03108	CDS	ATGGAGAAGGTTTGGGTGGAAAAGTTGGCGTCCGATGAGAAAAAGGCGGTGAAAGAGCTAGTTGAGGGCTGGGAATTCGCAAACCAACTTCAGAGCATCCTTAGTGAATCCGATGGTCCAGTGCTGGCCGGAGATCTTGTTGGGAAGGTCTTGATATCATTCACCAATGCTCTTTCTTCCATATTGAATTATGGTATGTCGGACAAGGTTTCTGACATTCCGACCAGCTGTTTTGATGCCCGCAAGTCTCAGGATTCTGGGGAGAGTCGTAAGAGTTCCACAGTTAAGGATCGAAGAGGATGTTACAAGAGAAGAAAGAATTCACATAGCTGGACAAAAGTCACCCCTATTCTGACGGACGATGGATATGCATGGAGAAAGTACGGCCAAAAAGTAATC…
		Protein	MEKVWVEKLASDEKKAVKELVEGWEFANQLQSILSESDGPVLAGDLVGKVLISFTNALSSILNYGMSDKVSDIPTSCFDARKSQDSGESRKSSTVKDRRGCYKRRKNSHSWTKVTPILTDDGYAWRKYGQKVILNTKYPRDYFRCTHMTDQGCQARKQVQRVGEYPPMFHTTYHGHHTCKNLLKAPQILVDSTPPDHDPSVLLNFDTPGVTTKQDRPFFSSFAPVKQEYREDIATVDMTCNRSSSCDYLLSPPDFTEFDQSPVHTSVISEVNSCTDSSLSLYMDVMVGSVDFIDV
EjaWRKY54.5	E.japonica.03109	CDS	ATGGGGCATGCTATTTTTTCACGCATAAAAACTCTTATCTTCTCTTCACTTTTGCTAGTAGAGAGAGCTTCAGACACACTCATCCACACACACACACACAGAGAAATGGAAATTCTTTGGCCGGAAAAGTTGCCGGCTGACAAGAATAAGGCCGTCAAAGAGCTAGTTCAAGGCCGGGAATTAGCAAACCAACTTCGCAGCATCCTTAGTGAGTCCGATGGGTCTGTGTTGGTCGGAGATCTTGTCGGGAGGATATTGGGATCATTCACCAATGCTCTTTCCATATTGAATTGTAATATGTCCGACGAGGTTTCTGAGATTCCGGCCACTTGTTTGGACGGCCAGAAATCTGAGGATTCTGGTGAGAGTAGTAAGAGTTCCACAATGAAGGATCGAAGA…
		Protein	MGHAIFSRIKTLIFSSLLLVERASDTLIHTHTHREMEILWPEKLPADKNKAVKELVQGRELANQLRSILSESDGSVLVGDLVGRILGSFTNALSILNCNMSDEVSEIPATCLDGQKSEDSGESSKSSTMKDRRGCYKRRKNSHTWAKVTPNLRDDGYAWRKYGQKVILNTKYPRNYFRCTHKTDQGCLATKQVQRVGEDPPMFRTTYHGHHTCRDPLKAPQILLDSTPPDHDPSILLSFDAPDVTSKQDHPFFSSFAEVKREYRDDVAAVDMIHNHSSSSDYFLSPPHLAPFDQSVISGVNSCTDSTLSLDMDVMAGSVDFDAFFS
EjaWRKY33.1	E.japonica.03179	CDS	ATGGCTTCTTCATCTGGGAATTTAGATAGTTCTATAAATTCAGACCCCAGCTTCTCTTACTCAGCTCAATTTATGACTGGTTCCACTTCTTCTTTCACTGACCTCCTTGTCAATAGTAATAATAATTTTAATATGAGCAGTCGTGGGCAAGAGAGAAGTGCACTCAGCTGGGCTTTTTCTGATGCCAATATGGAAATTCCCAAGTTCAAGTCATTTCCTCCCCCTTCTCTCCCTCTTTCTCCTCCTGTTTCTCCTTCTTCTTACTTCAATATTCCTCCTGGTTTGAGCCCTGCTGAGCTCTTGGACTCCCCTGTCTTTTTCTCCACTTCTAATAATATTCTACCTTCTCCGACAACTGGGGCCTTTGCTGGTCAAGGATTCAACTGGAGGACTAATTCT…
		Protein	MASSSGNLDSSINSDPSFSYSAQFMTGSTSSFTDLLVNSNNNFNMSSRGQERSALSWAFSDANMEIPKFKSFPPPSLPLSPPVSPSSYFNIPPGLSPAELLDSPVFFSTSNNILPSPTTGAFAGQGFNWRTNSDGNQLVNKGEDKKYSAFSFQNQTRPSAASSSFFQSSSNISGKEESSKRQEETWNLGNLTKQTDFSQEKREVKSEFAPLHQVFSSEVPTMQTSIQNTAAPQSSNVDYNQSYNFVREQRKSDDGYNWRKYGQKQVKGSENPRSYYKCTFPNCPTKKKVERSLDGQITEIVYKGTHTHPKPQSTRRSNSQSFQSLVGADLDQSVQTGSTTMQEDSSTSIGEDEFEQSSPPSNSMGDDEENEPEAKRIKGENEIEGISGGGSRTVREPRI…
EjaWRKY7.1	E.japonica.04148	CDS	ATGGCCGTGGAACTAATGGTGGGTTACATGGGCAATAGTAATTTTATGGACGAGAAGGCTGTGGAAGAAGCTGCGACGGCCGGGAAGCTGAGCGTGGAGCAGTTCTTACGATTGCTTTCTATGAATCAACAGCAAGAGAATCAAGAGGATATTGTGGCTGCTGAGGATGTTGTTGTGAACAAGCTGAGGAAGTTTATTTCATTGCTTGACAAGCCCAGAATCGGCCATGCTCGATTTAGAAGAGGTCCTGTCCCTCCTCCTCTTCCTGAAACACAAAAACAAACAACCCAAGTTACGGAACATGATTCTGGGTTTAAGGTTTATTGTCCCACGCCTGTTCATCGTCTTCCTCCTCTGCCTCACAATTCCCAGATTTCTCACCACCACCACCACCATGCT…
		Protein	MAVELMVGYMGNSNFMDEKAVEEAATAGKLSVEQFLRLLSMNQQQENQEDIVAAEDVVVNKLRKFISLLDKPRIGHARFRRGPVPPPLPETQKQTTQVTEHDSGFKVYCPTPVHRLPPLPHNSQISHHHHHHASSFLRPKHGHFEKKEAATSTITFSPSPPIPPAPLTGDCESTQSLQPSLSSEFQFTHASHASCAGKPPLSSSVLKRKCNSMDDRALNNCAGSSGSCHCSKKRKYRVKRVIRVPAISNKVADIPPDEYSWRKYGQKPIKGSPHPRGYYRCSSVKGCTARKHVERAPDDPTMLIVTYENHHNHSASIGEASTPLILESS
EjaWRKY75.3	E.japonica.04304	CDS	ATGGAGAACTACCAACCATTTCTTTCCTGTTCATCATCTTCAACATCATCTCATTCTTCCTTATCATTAAACATGATGAATTCCCACGCTTTTGATGATCACTTCCAAGCCAGCAACAAGCCCAGCGGATTCTCCGGGTTCATGTTGGATTTGGATCATCAAACTCCATATTCTATTACGGCGAACAACATTAATATTAGTGTTCCCGTTGGAAAAAGCTTTGTGGAATCTGAAAGTCCTGAAGAGAGATCAGCAGGAAAAAAGAAGGGAGAAAAGAAGATGAGGAAACCCAGATATGCTTTTCAGACAAGGAGCCAAGTTGATATTCTTGATGATGGGTATAGGTGGAGGAAATATGGGCAGAAAGCAGTGAAGAACAATAAATTTCCAAGAAGCTAC…
		Protein	MENYQPFLSCSSSSTSSHSSLSLNMMNSHAFDDHFQASNKPSGFSGFMLDLDHQTPYSITANNINISVPVGKSFVESESPEERSAGKKKGEKKMRKPRYAFQTRSQVDILDDGYRWRKYGQKAVKNNKFPRSYYRCTHQGCNVKKQVQRLTKDEGIVVTTYEGMHSHPIEKSTDNFEHILSQMQIYTSF
EjaWRKY32.2	E.japonica.04338	CDS	ATGGCTGACGAGAAAGAGAGCTTCGAAACTCTGGGAGTGCCAAAACCGAAACTCGCTGAAGAAGAAGGAGAGGGAGATGAAGAGAAGGAAGTCGGCGAGGTTGATAAACTCAGTGAGTCGGGGAAACTCGGTGAGTTAGGGGTGCCGCCGAGTGAGGTTGAGTTGAGGGAAGCTCAATTGGGAACCCTAGCGGTGCCTTCTTCGCTTCCCCTGAAAAATGATCAGTTCGGAGTGTTGGAGGTGAATTCTGCTTCGGAAACACTCGTTGGAGGGGAATTTAAGGAACAGGTTGGGGTGCCCCGCCAGGATGTTTTGGAGAGTGTAACATCCCAGACATCTCAAGCTCGGACACAAAATCAGTTCCGGTCATCTGTATCACCATCTTCTTCATCAGAACAA…
		Protein	MADEKESFETLGVPKPKLAEEEGEGDEEKEVGEVDKLSESGKLGELGVPPSEVELREAQLGTLAVPSSLPLKNDQFGVLEVNSASETLVGGEFKEQVGVPRQDVLESVTSQTSQARTQNQFRSSVSPSSSSEQSPTSVTQYAPSPTQLEHKPSSPKVNTNLCIPEVDQKNCSDLKTLSVVPMVKSPASDGFNWRKYGQKLVKSPRGFRSYYKCTYSDCCAKKIDFCDHSGCVIEIVYKGQHNHDPPRKVNCTRESRLTSSAGPVVGNNVTEHPIRMLNNSDPSTSSKEPIQETPPISERKRQHWSASDGNGEITVKEEHVNEAKPKRRLKKSNLSHSCSVLKPGKKPKFVVHAAGDVGISGDGYRWRKYGQKMVKGNPHPRNYYRCTSAGCPVRKHIEA…
EjaWRKY10.1	E.japonica.04592	CDS	ATGAGTGAAGATTTAACCACCAGATCAGAACCCACCCTGAAAAATGATGAGGAGGAAGATGGAGTGGGCAATAGATTGGTGTTACCAGAGGATGGCTACGAATGGAAAAAATATGGCCAAAAGTTTATTAAAAGCATTGAAAAATACAGAAGCTATTTCAAGTGCCAAAAGAGCAATTGTAGCGCAAAGAAACGAGCGGAGTGGTCAAACTCAGATCCTTATAATATTCGAGTTACTTACGATGGGGTGCACACTCATGCCTCTTCATCATCTTCCAAACAAGCCACTTCCAGTACTTCAGCTTCCAACCAATACAATTTGTTCACTCAAGTTTTTGGTCAGCAACCGCCTTCTTGTAACTGA
		Protein	MSEDLTTRSEPTLKNDEEEDGVGNRLVLPEDGYEWKKYGQKFIKSIEKYRSYFKCQKSNCSAKKRAEWSNSDPYNIRVTYDGVHTHASSSSSKQATSSTSASNQYNLFTQVFGQQPPSCN
EjaWRKY47.2	E.japonica.04668	CDS	ATGGATCGGAGAGAGGCTTCCGTTAAAGAAATGGATTTCTTCGCTGCTAGTAGAACTCAGGATCACCGACAGATGCCGCCGTCGGCAATATCAACTCTTTCCGATTCCGGCGTAAACACTGGATTAAATCTCCACACTCAGAATTCTGGAATTCCGATATCTGCTAATGACAATAATAAATCCAATTCTGAACTGAGCAGGCTTCGAGTTGATTTAAAGAGATTGGGCGAGGAGAATCATAAGCTGAGAAGCGTATTGGAGCATATTAGTAAAAATTACAGTGAGTTGCAGACTCAGCTATTCATGGCCATGCAGAAACGGCCCCACGAGAGTCGGCGAGATCAGAAGGATGGAATAAATAGGATGGCAAGTCCCAAAATGTTGGAGGCAAAACAGTTT…
		Protein	MDRREASVKEMDFFAASRTQDHRQMPPSAISTLSDSGVNTGLNLHTQNSGIPISANDNNKSNSELSRLRVDLKRLGEENHKLRSVLEHISKNYSELQTQLFMAMQKRPHESRRDQKDGINRMASPKMLEAKQFIDPRPSASLDVNAPSMSAADTVEVMSKERENPIIKIQGKQTSIEDGLDQTSQSWGPPKSPNLNNDKNTGTDEQVPQVPFRKARVSIRARSEAPLISDGCQWRKYGQKMAKGNPCPRAYYRCTMAMGCPVRKQVQRCAEDKTILITTYEGNHNHPLPPTATVMANTTSAAASMLLSGSTTSKENSTTFFPSSFPYTSTMAATLSASSPFPTITLDLTHNLPNPMHFQRFPIPPLTQAYPQPQLLGYPMYKLPAMAAAAAQLGHRDAS…
EjaWRKY33.2	E.japonica.04701	CDS	ATGGCTTCTTCTTCCGGCAGCGTTGACACCTCCGCCAACTCACACCCAAGCTTTTCCTTCTCCACCCACCCGTTCATGTCCACCGCCTCCGGCGCCACCTCTTTCTCCGACCTTCTCAACTCCCCCGAAGAAGGCGGTGCTTATAATACCGATGCCCGTCGCGGTGGCCTCGCCGATCGTATAGCTGAAAGGACCGGGTCCGGTGTGCCCAAATTCAAATCAATTCCACCTCCTTCGCTGCCTATTTCTCCACCTTCAGTTTCCCCTTCTTCTTACTTCTCTATTCCTCCTGGTTTGAGCCCGGCTGAGCTCCTGGACTCCCCTGTGCTCCTTAACAGTTCTAATATTTTTCCATCTCCAACTACTGGAACATTTCCTGGTCATGCTTTCTTTTGGAAG…
		Protein	MASSSGSVDTSANSHPSFSFSTHPFMSTASGATSFSDLLNSPEEGGAYNTDARRGGLADRIAERTGSGVPKFKSIPPPSLPISPPSVSPSSYFSIPPGLSPAELLDSPVLLNSSNIFPSPTTGTFPGHAFFWKNNSGNNQQNIKQENKSFSDFSFQTQSRPSTTSSTIFQSSTTTIPTAQDQAWNFQETTRQDDYTSEKSMVKSEYAPLQSFSPEIANIQTNTQTNNNFLSDYGNQQYQSQTIREQRRSDDGYNWRKYGQKQVKGSENPRSYYKCTFPNCPTKKKVERSVDGQITEIVYKGSHNHPKPQSTRRSSAVHAIHNSNPNTHEIPDQSFGSQQIDSVATPENSSISMGDDDFEQSSQKTKSGGDELDEDEPDAKRWRRDNENEGISAPGSRTV…
EjaWRKY7.6	E.japonica.05658	CDS	ATGGCCGTGGAGCTCATGATGGGTTACAGAAATGAAAATTTTGTGTCGAAAATGGAAGAGAGCGCCGTCCAAGAAGCTGCTTCTGGTCTTGAAAGTGTCGAGAAACTGATCAGATTGCTTTCTCAGACGCAGCAAAATCAGGAAAAGTATATTCAATCGTCTTCCTCAAGCTCCTCGAGATTGTCCATGGAGATCGAGATGGACTGCAAGGCTGTTGCAGACGTTGCTGTTTCCAAGTTCAGGAAAGTGATTTCTCTTCTGGGTCGGACTCGAACCGGTCACGCCCGGTTCAGAAGAGCCCCTGTAATCCACCCTTCCACCCAGAACCAAGAAAAGTCAAATTCCGAAACTAAAGTTTACTATGCAACGCCGATCCAGCAGATTCCTCCTCCGATTCCC…
		Protein	MAVELMMGYRNENFVSKMEESAVQEAASGLESVEKLIRLLSQTQQNQEKYIQSSSSSSSRLSMEIEMDCKAVADVAVSKFRKVISLLGRTRTGHARFRRAPVIHPSTQNQEKSNSETKVYYATPIQQIPPPIPHPNHQYHDSFVKNCVIERKDSASTINFSYLSAATSFISSLTGDTESKNPSSSSAFQISNLSQVSSVGKPPLSSSSLKRKCSSENLGSGKCGGSSGRCHCSKKRKLRLKRVVRVPAISLKMADIPPDDYSWRKYGQKPIKGSPHPRGYYKCSSVRGCPARKHVERALDDPAMLIVTYEGEHNHTLSVAEAPNLILESS
EjaWRKY8.1	E.japonica.06948	CDS	ATGTCTGATGAACCCAAAAACTATTACTACCACGACCAATTCCTTGAAAATCAAGACAACAAAAGTGGGTCTAACATGTACGCTGATCACAAGGTTCCTTTGCTCACAGCCGGTTCATCATCGCCTTATTATAATCTGCAAGCTTTTGATCCTACGTACATGAGTTTCAGTGACGGTTTGCAAGGATCCATGGACTATAATTCAATTACAAAAGCCTTTGGCTTATCACCATCATTGTCCGAAGTGTTTTCGCCGCCGGTGGAAGGCAATCATCAAAAGCCCATGGATGGTGGAGAAGTGTCCGGTGGCCATGGCAGTAGGTCACATCTGCAGGCCAGTCCTAACTCTTCGGTCTCTTCCTCCTCTACAGAGGCTGCTGCAGATGAGGATTCAACTAAA…
		Protein	MSDEPKNYYYHDQFLENQDNKSGSNMYADHKVPLLTAGSSSPYYNLQAFDPTYMSFSDGLQGSMDYNSITKAFGLSPSLSEVFSPPVEGNHQKPMDGGEVSGGHGSRSHLQASPNSSVSSSSTEAAADEDSTKSKKDGQHKVLEDGGERSKKVNKSRKKGEKRQKEQRFAFMTKSEVDHLEDGYRWRKYGQKAVKNSPYPRSYYRCTTQKCTVKKRVERSYQDPSTVITTYEGQHNHPIPATLRGNAGGMYASSMLARTTPLMSAAPSFPPEFFLQMPPVNSQGGGGSVQQYHHQFPDFGLLQDIVPSMFFKQA
EjaWRKY69.2	E.japonica.07021	CDS	ATGGATGATATGTTCAACAACAATGTTTTCATAAGTGAGGAAGACGACAGGGCAGAAAATGGACCAGAATCTCCTCATTCGACCATGTTTAACGACATCAAAAATATTCCCACTTCCTCCCACAAAAGAAGTAAGCGGACCATGCAGAAACGAGTAGTGTCAATTCCAATCAAGGACGTAGAAGGTTCCCGGCTCAAAGGCGAAAGCGCCCCACCGTCCGATTCATGGGCTTGGAGAAAGTACGGCCAAAAACCCATCAAAGGATCTCCTTATCCCAGAGGATATTATAGGTGCAGTAGTTCAAAGGGCTGCCCAGCAAGGAAGCAAGTAGAGAGGAGCAGCCTGGATCCCACCATGATCATGGTCACCTACTCCTGCGACCACAACCACTCCATGCCT…
		Protein	MDDMFNNNVFISEEDDRAENGPESPHSTMFNDIKNIPTSSHKRSKRTMQKRVVSIPIKDVEGSRLKGESAPPSDSWAWRKYGQKPIKGSPYPRGYYRCSSSKGCPARKQVERSSLDPTMIMVTYSCDHNHSMPTSRTHHHHHHHQSATISTITAAKHEILAAEPDPEPEPEEKFTDLNDDSLITATDEFSWFSDMSTTSLTVLESPTFAESNAGDADVAMFFPMREEDESLFADLGELPDCTVVFRRGLLTSGVGPQAEIF
EjaWRKY68.3	E.japonica.09620	CDS	ATGGAAAATTCTGGAGTTTCCAATGAGATTCCGCCTTGTTCCGCTTTATGTAGCATATTTGACATGCCAATTTGTGAAAGCACGGACTTGCTCTCGGGCTTCCATGATTACAGCCCTTGTTTATTCGATTTAATGCCCAATGCTCCCCCAACTCCCAACTCTTCTTCCATCTCTTCCTCCTCCAACGAGGAAAAATCTAAGGAGGGGGAAGATCAACAGAAGACTAAGAAACAGTTGAAACCAAAAAAGAAGAACCCAAAAAGGGAAAGAGAGCCGAGATTTGCGTTCATGACAAAAAGCGAGGTTGATCACCTAGACGACGGGTACAGATGGAGAAAGTACGGCCAAAAAGCTGTGAAAAACAGCCCCTATCCGAGGAGCTACTATCGTTGCACTAGT…
		Protein	MENSGVSNEIPPCSALCSIFDMPICESTDLLSGFHDYSPCLFDLMPNAPPTPNSSSISSSSNEEKSKEGEDQQKTKKQLKPKKKNPKREREPRFAFMTKSEVDHLDDGYRWRKYGQKAVKNSPYPRSYYRCTSAGCGLKKRVERCWDDPTTVVTTYEGQHTHPCPLTSRGCIGIVSESNVFGGVSAASSTTTTPFVYHQQHQQSSSAPSFSGISLSFPSIFEERHFALAPSQVSLVTDHGLLQDIVPSQVRNEALK
EjaWRKY54.2	E.japonica.10001	CDS	ATGGGGAGAAGTTGCAGTGGCAGCAGTTCTTGGCCGGGGAAGAGGAAGAGGGCCGCCATCAAAGAGCTGGTTAAGGGCCGGGAATTTGCGACCCAGCTTCGAGGTCTCCTCCACAAGCCCTTCGGAGAAGATGGGTTCCGATCTGCTAACGATCTTGTTGTGAAAATAATGAGATCTTTCAGTCAGACACTTTCTGTGCTCAGTTCGACTGATTCCGATGATGTTGGTAAGATAATTAATCAAAGTGATTCCGATGATCGGAGGTCTGAAGATTCTGATCAAGAGAGCAGTAGGAAGAGACCAGGTTCTAAGGCTAAACGAGGTTGCTACAAGAGAAGGAAGAATTCTGAGACTTGGATTATAGTTTCTTCTGCAGTAGAAGACGGACAAACGTGGAGA…
		Protein	MGRSCSGSSSWPGKRKRAAIKELVKGREFATQLRGLLHKPFGEDGFRSANDLVVKIMRSFSQTLSVLSSTDSDDVGKIINQSDSDDRRSEDSDQESSRKRPGSKAKRGCYKRRKNSETWIIVSSAVEDGQTWRKYGQKDILNAKYARSYFRCTCKYDQGCNATKQVQQVEENPAMYQTTYIGLHTCTLNSLKAPQIITHSDHDPCQSYILNSDTNIPAVASSSSPTTVKQELKEEDAPSDLTDNFSPLDGSFLWSEFKDFESHMGSDHGGDVVSTLDMDFMAKPVGFDTNLHFDESEFFYS
EjaWRKY55.2	E.japonica.10002	CDS	ATGGAAGAGATCCTATCTCTAATTCTTGATGGGTGCAAGTCAGCTAGAGACCTTGAATCAAACGCTAACCTATCAAACTCGGCCAACAACCTCAACGCAATCTCTCAGTCATGCGACGAGATTATAAAAATCTTTACATCTGCTAGACAACGTTTAAATATATTTCGTCAATCTTACGAATTAGCACAGCCGTCATTGCAGAATATTGATGGGAGTGTGCAGGAATGGCTAAGGTCTAGTTACACTACCACACAAGCAATGGATGCAACTCAAACACAATTTTTAGCACAGAATGTGAGAGGGCTGCCGGAAAGTATACAAGTTTCGGGGGAGGGAGGATCAAGAGCTGCTTCATCCTCACACAGACCAAGGATAAGGAGGGATGATGTGAAGAGATGG…
		Protein	MEEILSLILDGCKSARDLESNANLSNSANNLNAISQSCDEIIKIFTSARQRLNIFRQSYELAQPSLQNIDGSVQEWLRSSYTTTQAMDATQTQFLAQNVRGLPESIQVSGEGGSRAASSSHRPRIRRDDVKRWTVRAPAPRIGNTEVPPEDGYTWRKYGQKHILGFRFPRGYYKCTHQKSYQCPAKKQVQRLDDNPLLFEVMYRGDHTCHMSSTAPSIPPPPSITTQDMIQTMASLPLGRWLSMEFSLGDGSSTGDGAGPSNVPYGKGVDQYLITDMADAMLISGSTASNSMDLILSSSEIDKWEPQDNMN
EjaWRKY13.1	E.japonica.10072	CDS	ATGTCATCAACATCCCAAGCCATGCTCAATCAAGGCTTGTTTGAAGATCAAGAAATTCCCACACAAATGGGTTTCCTTTCTTTTCCTCCAAACATGACTTTACCACCATTGGGATGCCACCAATCTCTTAAAGCTTTCACCATATCTTCATCTTCTTCTCCTCCTCTTGCAAGTATTAATGCACCAGCTGCCATGAACCTCACCGAAACCCTACTCTCATCTTTGGCACAGCCTAAGCACAGACAAGATCATATCAGTATTCCTTCTGATTTAGGAGGACCCCAACTCCTTTCCTTGCAAAGATCAAGTGCAAATCTATGGGCATGGGGAGGGATGAATGAGTGTTTGGGAAGCAAGAAAAATGGTGTGGATGATCATCATCTAGGGATATCTGCAATG…
		Protein	MSSTSQAMLNQGLFEDQEIPTQMGFLSFPPNMTLPPLGCHQSLKAFTISSSSSPPLASINAPAAMNLTETLLSSLAQPKHRQDHISIPSDLGGPQLLSLQRSSANLWAWGGMNECLGSKKNGVDDHHLGISAMKMKKIKGRRKVREPRFCFKTMSDVDVLDDGYKWRKYGQKVVKNTQHPRSYYRCTQDNCRVKKRVERLAEDPRMVITTYEGRHAHSPSRDLEDSETPSHLNNFFW
EjaWRKY40.1	E.japonica.10758	CDS	ATGGATTGCTCTTCAAGGATAAACACTTCCTTGGATCTCAACACCAATCCTCTCCGACTTGTTGAAGAAATTCGTCAGAACAACGAGGCGCCAGGCAATTTTTTGGAGTTGGGGAGGAAGATTTCTGTAAAAGAGGAGGCGGGTGTTCTGACGGAGGAATTGAATCGGGTAAGGGAAGAAAATAAGAACCTGACCGACATGTTTACGGATTTGTGTGAGAATTACGATGCTTTGCGAAGACATGTGATTGATTATATGAGAAAGTGCCAAGAAAATGAGCTTAGCCAATCAAAGAAAAGGAAGTCCGACAGCAGCAGCAACTATGTGGGATTAAGAATAGATGGAAATTCAGAAAGCAGCTCCAGTGATGAGGAATCTTGTAAGAAACCCAGGGAAGAA…
		Protein	MDCSSRINTSLDLNTNPLRLVEEIRQNNEAPGNFLELGRKISVKEEAGVLTEELNRVREENKNLTDMFTDLCENYDALRRHVIDYMRKCQENELSQSKKRKSDSSSNYVGLRIDGNSESSSSDEESCKKPREEIIKGKITNFYVKTDASDTSLVMKDGYQWRKYGQKVTRDNPCPRGYFKCSFAPSCPVKKKVQRSVEDQSILVATYEGEHNHPPPSQLEATSSSAKTSRPTLQSHQFHQFLVDQMASSLTKDPNFTAALATAISGRFSG
EjaWRKY74.3	E.japonica.11227	CDS	ATGCCCATCAGTACCATGAATCAAGCGTCAGATGTCTGCACTTCTATGACCCAAAGGAGTGATATCAGAGTTCATGAGGTTGCCCAGAGCAGTTTCAGACAAGCCTACCGTTTGATCAGTTGCATTAATTCTGATCAAAATCAAGGGAGGAGTAATCAGGAAGTGAGCTTGATAGCTCAAGATGCAGTGAAAGAATTCAAAACTCTGCATACTCTTCTTGATGGATTTGGCCATTCTTGTAAGAGAATCAGAAAGGGTCCTTTGCCTAATTTTCATGGAATAAAGCTGACTGAATTGATGGATAATCCCAATTCTTCATCCCAAAATTTTGTTTCTGGAAGCAAGTCAGCTCAACCCCACATAATTCAGCAGTTTTTTCCTCCTATAAAACCCACAGTT…
		Protein	MPISTMNQASDVCTSMTQRSDIRVHEVAQSSFRQAYRLISCINSDQNQGRSNQEVSLIAQDAVKEFKTLHTLLDGFGHSCKRIRKGPLPNFHGIKLTELMDNPNSSSQNFVSGSKSAQPHIIQQFFPPIKPTVVFGNPWCDNKVRVAGNNLMTAEERSRRCVASTGGCHCSKRRKLRIMKRIRVPAVSNKLADIPPDDYSWRKYGQKPIKGSPHPRSYYKCSSMKGCPARKHVERCLEDSRMLVVTYEADHTHSILTFPPSNFML
EjaWRKY7.4	E.japonica.12013	CDS	ATGGGCGTGGAGCTTATGATGGGTTACAGGGACGAAAATTTTACTACGAAGATGGAAGAGAGCGCCGTCCAAGAAGCTGCGTCTGGGCTTGAAAGTATCGAGAAACTGATCAAATTACTTTCTCAGCCTCCTCAAAATCAAGACAGGTCTTCTTCAAGCTCGTCGAGATTATCCATGGCGGCCCAGATGGATTATCAGTCTGTGGCGGACCTCGCTCTTTCCAAGTTCAGGAAAGTGATTTCTCTTCTCGGCCGAACGAGAACCGGTCACGCTCGTTTCCGAAGAGCACCTGTACAGAATCGAGAACCCCCAAATTTCGAAAATAGGGTTTTCTATCCGACGCCGATCCAGAAAATTCCTCATCAACAGAATGATTCTCCTGTAAAAAATTGTGTGATT…
		Protein	MGVELMMGYRDENFTTKMEESAVQEAASGLESIEKLIKLLSQPPQNQDRSSSSSSRLSMAAQMDYQSVADLALSKFRKVISLLGRTRTGHARFRRAPVQNREPPNFENRVFYPTPIQKIPHQQNDSPVKNCVIERKDSATTINFSSSDSAFQISNFSQVSSAGKPPLSSCSLKRKCSSENLGSGKCGGSSGRCHCCSKKRKQRLKRVVRVPAISLKMSDIPPDDYSWRKYGQKPIKGSPHPRGYYKCSSVRGCPARKHVERAVDDPSMLIVTYEADHNHSISVASESDATNLILESS
EjaWRKY6.2	E.japonica.12261	CDS	ATGGCCAAAGGCAGTGGACTCTCCATTGATTCAGATCCAGTTCCTTTCTTTCCACACAAACCTCCCATAGTCATCAATTCCTTCCCCGACCATCTTCCCAACTGCAAGCTCCGAGCCATGGATTCCACCATCCAATTCCCAGTCAACCTCAACTGCTCCCACTACCAACATTCTCCTTCAACCTCCGACGACAAGCGTACGGTACTCGACGAGATGGACTTCTTTGCCGACAAAAACCACCGCGAGAAGGAGGCAGACACCGACAAAAAAGATTCAAATGGAGAGATGGGTATTGATCATTTCAACGTAAACACTGGTTTGCACCTTTTAACCGCCAATACTAGTAGCGACCAATCTATGGTGGACGATGGGGTATCGCCGAACCCGGATGATAAACGG…
		Protein	MAKGSGLSIDSDPVPFFPHKPPIVINSFPDHLPNCKLRAMDSTIQFPVNLNCSHYQHSPSTSDDKRTVLDEMDFFADKNHREKEADTDKKDSNGEMGIDHFNVNTGLHLLTANTSSDQSMVDDGVSPNPDDKRAKSELAVLQAELERMNTENQCLRDMLNQVTSNYNALQMHLMTLMQNQKQETINEDQVEEKKQVPRQFMDLGLAAGAGETDGPLLSSSEGRNRDQTGTPPENAEVRSKELGAKKIDESREIGEESQDQGWGPNKVPRLINSAKSADQTEATIRKARVSVRARSEAPMISDGCQWRKYGQKMAKGNPCPRAYYRCTMSTGCPVRKQVQRCAEDKTILTTTYEGNHNHPLPPAAMAMASTTSSAARMLLSGSMSSADGLMNSNFLTRTL…
EjaWRKY1	E.japonica.12412	CDS	ATGGCTACTGCAGGGGAAACTGTGCCGGATGAAATTCCTTCTGATAAACTGCTGCAGAAACGGAGCCCTGGTAGTGGAGTTAATGCATTGCGTTCTGATCAAGAAGGAAGCACCCAACCCGCAACACATGCATGTTCATCCCAAAAGCCTGACAATGTGGTCCATGCATTGCAATCAGATCAAGAAGGCAGCATTTCATGTACTGCACGCAAAGAAGTATCACAGAACTCTGATACCAATTTTCTTGCCTTGCCATCTGGTCAAGAAGGAAGCACTCCTATACTACATGAAAAAGCATCACAGACCCTTGATACCGGTGACCTAGCTTTGCAATCTGGTCAACAAGGAAGCACTCCCTCTATATTACGTGAGAAAACTTCAGAAGATGGATATCACTGG…
		Protein	MATAGETVPDEIPSDKLLQKRSPGSGVNALRSDQEGSTQPATHACSSQKPDNVVHALQSDQEGSISCTARKEVSQNSDTNFLALPSGQEGSTPILHEKASQTLDTGDLALQSGQQGSTPSILREKTSEDGYHWRKYGQKNVKGNEYIRSYYKCSNPNCQVKKQVERSHDGQITDTIYFGTHDHSQPQISIPVAVSFAVSIFEEKPDGPSLNGLKDKSSTVHGQKPHQVEPTDTPQVSIVAADHDVVTQSNRLRDEIDNRDYSHSKRRKKDIEATSADKSTGEPRLVVQTLSEVDIVNDGYRWRKYGQKLVKGNPNPRSYYRCSSPGCPVKKHVERASYNPKVVITTYEGQHDHDMPPGRTVTHNTAGQNLYMTTQNGEPNSKSGGSDPVCLDMVVRTNS…
EjaWRKY74.2	E.japonica.12702	CDS	ATGGGGGATAATATGGAGGAGGTTGAAGAAGCTAACAAAGCAGCTGTGGAGAGCTGCCATAGAGTTTTGAGTCTCTTATCCCAGCCACAAGATCAGGTTCAGTATAGGAATTTAATGGTGGAAACTGGGGAGGCTGTGTTTAGGTTTAAGAGAGTTGTTTCTATGCTAAATACTGGTTTGGGTCATGCAAGAGTCAAAAGGCTCAAAAACTTTCAAACCCCTTTTCCTCAAAGCATCCTCTTAGATAACCCAAATTGTAGAACAGACCATCCATCCAAAAACTTGCAGTTTCTTCCATCTTTGGAATTGAACTCAAATGGAAAGACCCCAATTCCAGAATTGGGTTCTAATGTCAAGAATTCTCTATGTTTGGGGAACCCATCTTTGGAATTGAGCTCA…
		Protein	MGDNMEEVEEANKAAVESCHRVLSLLSQPQDQVQYRNLMVETGEAVFRFKRVVSMLNTGLGHARVKRLKNFQTPFPQSILLDNPNCRTDHPSKNLQFLPSLELNSNGKTPIPELGSNVKNSLCLGNPSLELSSNGKNPLQLPQPMPSAHYHFLQQQQQQQRFQLQQQQMKQQQQQMMYRRSNSGINLNFDSSSCTPTMSSTRSFISSLSIDGSVANLDGNAFHLISAPRSSDQNSQHKKRCSGRGEDGSMKCGSSGRCHCSKKRKHRVKRSIKVPAISNKLADIPPDDYSWRKYGQKPIKGSPHPRGYYKCSSMRGCPARKHVERCLEEPSMLIVTYEGEHNHPRLPSQSANC
EjaWRKY69.3	E.japonica.12827	CDS	ATGTCGTTTTGCAGGGGATATTATCGATGTAGTAGATCAAAGGGTTGCCCAGCCAAAAAACAAGTGGAACGAAGCCATGTGAACCCCTCACTGCTCTTAATCACCTACGCTTCCGACCACAACCATCCTTTACCCGCCACCAAACACCACCACCATCACCACTCCGCCACCACCTCCGCCGCCGCAATCCCATCTACTCCGCCCAAATTCCCACCGGAAGAACTTGCAGTCTTCGCTAATCAACCAGACCTCAAACTAGGGGACGGCTCGCTGCTGGCTTCCGAGTTCGGGTGGTTCGCCGACGACGTGGCGTCCACCAACGTTCTCGACAGCCCAATTTGTTGCTGCACGGACGTGGGATCTTGCCATGGGTGA
		Protein	MSFCRGYYRCSRSKGCPAKKQVERSHVNPSLLLITYASDHNHPLPATKHHHHHHSATTSAAAIPSTPPKFPPEELAVFANQPDLKLGDGSLLASEFGWFADDVASTNVLDSPICCCTDVGSCHG
EjaWRKY50	E.japonica.13133	CDS	ATGTCTAACACCAATTTTAGATCAAGCTTTCCTGAAGGTGATTATGCCGACCACTCCAATATCGAGCTTTCGGATTACTTAATGTTTGATGAGTGGTTCGAGGAAGCTCCGCCGCCGACGACTATAGTTACTGGGCCTGTCCAGAATCCTGTTTATCAAGCAAACGTAAATGAGACTGGTGGAAGTAGTTCTGGTCACCATGAAGGGCCTAGCAGTACTGGGGCTGAAAGTGTAGGAAGGGGAGAGAGGGAAGGAAGAGAAAGAGTTGCATTCAAAACAAAATCAGAGGTTGAAATACTAGATGATGGATTCAGATGGAGGAAGTACGGGAAGAAGATGGTGAAGAACAGCCCAAATCCAAGGAACTACTATAGGTGTTCAGTGGATGGATGCCCAGTG…
		Protein	MSNTNFRSSFPEGDYADHSNIELSDYLMFDEWFEEAPPPTTIVTGPVQNPVYQANVNETGGSSSGHHEGPSSTGAESVGRGEREGRERVAFKTKSEVEILDDGFRWRKYGKKMVKNSPNPRNYYRCSVDGCPVKKRVERDTEDPRYVITTYEGIHTHHSSS
EjaWRKY11.3	E.japonica.13629	CDS	ATGGCGATTGATCTTATCGGATTCTCGAAGACGGAGGACAAATCGGCGATTATGCATGAGGCGGCTTCCGCCGGGGTGCAGAGCATGGAGCTTCTGATCCGTATCTTGTCCAATCAAAGCTATCAAATCAACTCCGATGATCACCGACTGAACCAGTTCGATTGCAGAGAGATCACCGAATTCACTGTGTCTAAGTTCAAGAAAGTCATATCCATCTTGAATCGAACCGGCCACGCCAGGTTTCGCCGCGCTCCGTCCAATCCTCCGGCGGAGATGCCGACTGTTGATTGTGCAAAACCTAATTCGAAGTCGAAATCTGTTGCGGAGATTTCTCCGAAGAAATGTACTCCGACGACGTCGTCTTCGTCGTCGATAACCGGAGACGGATGCGTTTCGATC…
		Protein	MAIDLIGFSKTEDKSAIMHEAASAGVQSMELLIRILSNQSYQINSDDHRLNQFDCREITEFTVSKFKKVISILNRTGHARFRRAPSNPPAEMPTVDCAKPNSKSKSVAEISPKKCTPTTSSSSSITGDGCVSIGNQERSVFVAPSIAFSARKPPLSSSMKHKKKCGLDHALAVRKSSSSPGCHCSKRRKSRVKKIVRVPAMSSRIAEILSDGYSWRKYGQKPIKGSPFPRGYYKCSSLKGCPARKHVEKSQDDPTVLIVTYGGDHCH
EjaWRKY8.2	E.japonica.13824	CDS	ATGTCTGGTGAAAGGAAACCTCCATACAATTATGATCCTTTGTACTATAATTATAATCATCACCAAGAAACCTCTCGCTCATCCTTTCCATTTCTTCAAGATCATGAGAATAATCTCTCCATCTATAATCAACAACCACCTCCACCAAATCTTGATCAAGCCTTTGATCCCTCAAACATGAGCTTCGCTGACTACTTACATGGCTCTATGGATTATAACTCTCTGTCAAGAGCTTTTGACATGTCTTGTTCATCATCAGAAGTGATTTCTCAGGTTGAAGACAGTGCAAAGAAGGGTGGTGGAGTGAGAGAGCTAGTGGAAAATCCGTCGGTGCAAAATTCGCCGGTGTCATCTTCATCTACTGAGGCCACGGGTGAAGAAGATTCAGAAAAGAGTAAG…
		Protein	MSGERKPPYNYDPLYYNYNHHQETSRSSFPFLQDHENNLSIYNQQPPPPNLDQAFDPSNMSFADYLHGSMDYNSLSRAFDMSCSSSEVISQVEDSAKKGGGVRELVENPSVQNSPVSSSSTEATGEEDSEKSKKSKESKVCEDADEKSKEMKNSKKKEKKQKEPRYAFMTKSEIDHLEDGYRWRKYGQKAVKNSPYPRSYYRCTTQKCTVKKRVERSYQDPSIVITTYEGQHNHHCPATIRGSAAAGMLSPSWFSSASVAPTFPQQLLSQMLPLSNRDHAHSSMYFQNLAPQQHLQVPDYGLLQDLVPSFIRKQNP
EjaWRKY8.3	E.japonica.13825	CDS	ATGTCTGGTGAAAGGAAACCTCCATACAATTATGATCCTTTGTACTATAATTATAATCATCACCAAGAAACCGCTCGCTCAGCCTTTCCATTTCTTCAAGATCATGAGAATAATCTCTCCATCTATAATCAACCACCACCTCCACCAAATCTTGATCAAGCCTTTGATCCCTCAAACATGAGCTTCGCTGACTACTTACATGGCTCTATGGATTATAACTCTCTGTCAGGAGCTTTTGACATGTCTTGTTCATCATCAGATGTAATTTCTCAGGTTGAAGACAGTGCAAAGAAGGGTGGTGGAGTGAGAGAGCTAGTGGAAAATCCGGTGCAAACTTTGTCGGTGTCATCTTCATCTACTGAGGCCACGGGTGAAGATTCAGAAAAGAGTAAGAAATCT…
		Protein	MSGERKPPYNYDPLYYNYNHHQETARSAFPFLQDHENNLSIYNQPPPPPNLDQAFDPSNMSFADYLHGSMDYNSLSGAFDMSCSSSDVISQVEDSAKKGGGVRELVENPVQTLSVSSSSTEATGEDSEKSKKSKETKVCEDGDEKSKEMKKSKKKEKKQKEGRYAFMTKSEIDHLEDGYRWRKYGQKAVKNSTYPSAAAGMLSPSWFSSASVAPTFPQQLLSQMLPLSNRDHAHSSMYFQNLTSQQHLQVPDYGLLQDLVPSFIRKQDP
EjaWRKY47.1	E.japonica.13878	CDS	ATGGATCCAATCCAAGAAATGGATTTCTTTTCTCCTAATAGAACCCACAACCATAATCATCACCCTAATGCGTCCGTCTCCACTTTATCCGATTCCTGCGTTAACACTAGACTTAATCTCCACACTCCCAATTCGGGAACTCTGATATCATCAAATGCCAATAATAAACCCAGTTCTCAATTGAGGAAGACTGAATTGGAGTTAGAGAGATTGCGCGATGAGAATCAAAAGTTGAGAAACATGTTGGAGCAGATTACCAAAAACTACGGTGAGTTGGAGGGTCAGCTATTCATGGCGATGCAAAAACGGGAGAATCGGCGAGAACAGAAGGATTATGGGATAAATGGCATGTCAAGTCCCATAATGTTGGCCCAACCGTTTATGGAACCACGCCCATCT…
		Protein	MDPIQEMDFFSPNRTHNHNHHPNASVSTLSDSCVNTRLNLHTPNSGTLISSNANNKPSSQLRKTELELERLRDENQKLRNMLEQITKNYGELEGQLFMAMQKRENRREQKDYGINGMSSPIMLAQPFMEPRPSAAKLDVNAPSVSDNKTREVLSSVSPTNTVEVISKEQHQPPVKIPRNQTSTEDSPDQMSQSWGSPTSHKLDNAKSEIPFRKARVSIRARSESPLISDGCQWRKYGQKMAKGNPCPRAYYRCTMTVGCPVRKQVQRCAEDKTILITTYEGNHNHPLPPAATAVANTTSAAAATLLSGSTTSKDALTNSGFFHSMPYASTMATLSASSPFPTITLDLTQNPNPMQVQRFSAFAPTFPLPLHGFPQLLGHPMHIPPKLPVMGSRPASMVE…
EjaWRKY68.1	E.japonica.13922	CDS	ATGAAGAAGGAAGTGGTGAAAATGGAGGGTTCCCTTGGATCTACATCATTTTCAGATCATATTTCTTCTGGGTATCAGTTTCAAGGCACGTTAGATCTCCCTGAAAGTGAAAAGAGCTCAGTAGGGTTTATGGAGTTGCTGGGTATGCAAGACTTCAGCCCTTCACTTTTTGATATGCTACAGGTACCATCTATGGCGCCATCTTCAGCTCCAAATCCAACTATAGCAAAGATAGAGAAGTTGGAAGGGTTAAATCAGCCTGCGACTCCAAACTCTTCGTCGATTTCATCGGAATCTAGTGAGGCTGTGAATGATGAGCAGACTACTAAAGCTGTAGACCAGGAAGAAGAACAAGAAAAGACCAAAAAACAGTTGAAACCCAAGAAGACAGCTCAAAAA…
		Protein	MKKEVVKMEGSLGSTSFSDHISSGYQFQGTLDLPESEKSSVGFMELLGMQDFSPSLFDMLQVPSMAPSSAPNPTIAKIEKLEGLNQPATPNSSSISSESSEAVNDEQTTKAVDQEEEQEKTKKQLKPKKTAQKRQREPRFAFMTKSEVDHLEDGYRWRKYGQKAVKNSPFPRYLTYAH
EjaWRKY69.4	E.japonica.13935	CDS	ATGGAGAGCTCTCTCTCTGCAGAAGAGGACTTGAAGGTGCCAAAAGAACAAAAGTTAGAAACTCAGGCATCAAAAAGAAGGAAGGTGGTTCAGAAGACTGTTGTTACAGTGAAAGTTGAAGCCAATGTTGGAAAACAAAAGAATGAAGGGCCGCCTTCTGATTTTTGGTCTTGGAGGAAATATGGGCAAAAACCCATTAAAGGATCTCCTTATCCCAGGGGCTATTACAGATGCAGCACATCAAAGGGTTGTTCAGCAAAAAAACAAGTAGAAAGATGCAGAACAGATGCATCAATGCTCATCATCACCTACACCTCTAATCACAACCATCCAGGTCCAGATCTCAACACCAGCAACCTAACCCAAAAACCAAAAAGTCCCCAAAGCCCACCCACTGAT…
		Protein	MESSLSAEEDLKVPKEQKLETQASKRRKVVQKTVVTVKVEANVGKQKNEGPPSDFWSWRKYGQKPIKGSPYPRGYYRCSTSKGCSAKKQVERCRTDASMLIITYTSNHNHPGPDLNTSNLTQKPKSPQSPPTDQDFSTQTPKHDPHQELDQEEKQRQIITTSDEDASEDHNFHYLQSPIRCSQDILINQEEEYPFTDNLGLLLDELEPLSYPHLMTFSTPKSEENDFFDELEELPTSSSFTSLTRSIDFFDERNPVVPS
EjaWRKY49	E.japonica.14842	CDS	ATGGAGGAAGTGAATTGGTCGTCGGAAGATGAGCTTGTGAGGGAGCTTCTAGATGATGATTCTCCTCTCTTTATGCTGCCGCCCGATGACACAATTGATCAGCATAAATCAAGCCCTTCAACTATTAACCGACTCATCTCCACCGTCTATTCTGGCCCTACAATTCACGATATTCAGAATGCTTTATCGGCCACCACATCGCCTCACCACCAACTTCCACAACCTAGACTTTCTATACTGGAAAGGGGTTTAAAGAATATTGAGAACAAATATATACTGAAGATCAAGAGCTGTGGAAATGGGATGGGTGATGATGGATATAAATGGAGGAAATATGGTCAAAAATCTATCAAGAATAGCCCAAATCCCAGGAGCTACTACAGGTGCACAAACCCAAGG…
		Protein	MEEVNWSSEDELVRELLDDDSPLFMLPPDDTIDQHKSSPSTINRLISTVYSGPTIHDIQNALSATTSPHHQLPQPRLSILERGLKNIENKYILKIKSCGNGMGDDGYKWRKYGQKSIKNSPNPRSYYRCTNPRCSAKKQVERSSEDPDTLIITYEGLHLHFTYPYFLLTPNPPPLKKPKKTTTLQSEEAQQTPEEAQQGPPNGGLLEDVVPFMIRNPSNNTSPNSSPSSVSYSSSSCFDKGINF
EjaWRKY54.1	E.japonica.14955	CDS	ATGGGCAGGAGTTGCAAGGGCGGCAGTCCATGGCCGGAGAAGAGGAAGAAGACGGCCGTGAAAGAGCTGGTTAAAGGCAGAGAATTTGCAACCCAGCTGCAAGGTTTCATCCACAAGCCCTTCGGGGAAGATGGGTTCAGATCTGCTAACGAACTTGTTGTGAAAATAATGAGATCTTTAACTCAGATGCTTTCTGTGCTCAATTCGACCGAGTACGATGATGCTTCTCGGATAATTAATCAGAGTGATTCTGAAGATTCTGATCGAGAGAGCAATAGGAATAGACCAGGTTCTAAGGCTAAACGAGTTTGCTACAAGAGGAAGAAATGTCAAACGTGGATTATAGTTTCTTCAGCAGTAGAAGACGGTCAAGCGTGGAGAAAATATGGGCAAAAAGAC…
		Protein	MGRSCKGGSPWPEKRKKTAVKELVKGREFATQLQGFIHKPFGEDGFRSANELVVKIMRSLTQMLSVLNSTEYDDASRIINQSDSEDSDRESNRNRPGSKAKRVCYKRKKCQTWIIVSSAVEDGQAWRKYGQKDILSAKYPRYWTLTQQLAHQRINCCNLRPGDLLGTRTINGPTEMKSLFLAVERILSNRQSAARSKERKIWYTNELERKVQTLQTEATTLSAQVTLLQVWALHL
EjaWRKY36.1	E.japonica.15233	CDS	ATGGAGTCTGCTGCTTTTAGAAAATCTGGTCCTGGAGATGAATTTGCCCGAGAGGAGAAGAGAGTTGAATCTAAAAGTTACAACAAAGGAGAGATTGTTCTTGAGGTTGGAAATGGAGGAACACAACATCAAAATGACAAGAAGCCATCTTCACCAATACAGAAGGATTTAGGCTGCATCAAGCAGGACCTATTCGTTACCAATAAAGAAGCATCCTCCCTCGAGCTTGATTCAATGGCATCTTCTTCCAGCCGATCGGAACAGGATGATCAGATTGAATCTGCTAGAGCAAAAATGGGTGAGGTGAGAGAAGAAAATGAGAGACTAAAGATGTATTTAGATAGAATAACGAAAGATTACCGGAACCTTCAAATGCAATTCTATGATATTGTTCAACAA…
		Protein	MESAAFRKSGPGDEFAREEKRVESKSYNKGEIVLEVGNGGTQHQNDKKPSSPIQKDLGCIKQDLFVTNKEASSLELDSMASSSSRSEQDDQIESARAKMGEVREENERLKMYLDRITKDYRNLQMQFYDIVQQEAKKKPSDSDQEIEESEFVSLTLGRFSGHHPKKSILGKGKESFDDDHLNKNLVLGLDSKFQGATDILSNSILASSFDLEPKKEVASKIFKTVRSGEDDVSQQIPLKKARVSVRARCDTPTMNDGCQWRKYGQKIAKGNPCPRAYYRCTVAPDCPVRKQVQRCAGDMSILTTTYEGTHNHTLSISATAMASTTSAAASMLLSGSSSSSSGHLGPILDGIGLNFKQFYLPNSSISSTPSHPTITLDLTSTPSSFSSSHLNRFSSNFPP…
EjaWRKY32.1	E.japonica.15702	CDS	ATGGCTGATGGAGGGCAAAATCCGAAATTCAGCCAGGAAGAGGAGGACGAGGAGGAGGAATTTGGAGAAGAAGATGAAGAGGAGGAACTCGGTGAGGTTGACGTGAGAGAAGCTCAATTGGAAACCCTAGCGGTGTCTTCTTCGCTTCCCTTGGAAAATGATCGGGTTGGAGGGATGGTGGTGAATTCTGCTTCGGAAACGATCGGTGGAGTGGAATTTAAGGAGCAAGTTGGGATGACCAACCAGGAAGTTTTGGCAAGTGCAACGACCGAAACTGCTCGAGCTCCGACTCAAAATCAGCATCAATCATCCATGTGCCCCACTTCTTCATCAGAACTATCACCAACTTCTGTTACACAATATGCTCCAAGTCCAACTCAACTAGAACAAAAACCATGT…
		Protein	MADGGQNPKFSQEEEDEEEEFGEEDEEEELGEVDVREAQLETLAVSSSLPLENDRVGGMVVNSASETIGGVEFKEQVGMTNQEVLASATTETARAPTQNQHQSSMCPTSSSELSPTSVTQYAPSPTQLEQKPCSPKVNSKLHVPETDQKKCSGQKTASVITIVKTPASDGFNWRKYGQKLVKSPKGFRSYYRCTYSDCCAKKIDCCDHSGCVIEIVYKAQHNHDPPRKIKCTRESRLALSAGPVVQNNVTEHPIRLLNNSVPSTSTTEPIQETPSISEKKRQHSSASDGNGGVTVKEEHVNEPESKQRLKKSNLAHSGSLLKPGKKPKFVVHAAGDVGISGDGYRWRKYGQKMVKGNPHPRNYYRCTSAGCPVRKHIETAIDNTSALIITYKGIHDHDM…
EjaWRKY57.1	E.japonica.15778	CDS	ATGGATGATAAAGATGGATCCGATCCAGGAGCTGAGTTCACCAGCGAGTCGAGCTGGACACTCGGGCCCGACTCTGACAGCCCCGCAGCCTACTTCTTCTCGGGTCACACTGAAACCAATATTCTCGGTTTCGGGTGGAGTATCGAGCCGCAGGATGCGTACGGACGGGGTATGGAACCGGAAGGTCCGGAGCAGTCCTGCGACTTGGAGCGCATCGGGAGCTCCGATTTGGCTGGAAGCGTAGGATTGTTGTTACCGGAGAGTAGTTCCCCGGCGACAGGCGGAGACCGGAAGACTTCGAATCCGTCGGTGTCGTCGAGCTCAAGCGAGGATCCGGCGGAGAAGTCGACGGGTTGCGGAGGGAAACCGCCTGAGATACCGAGTAAGGTTAGAAAGAAG…
		Protein	MDDKDGSDPGAEFTSESSWTLGPDSDSPAAYFFSGHTETNILGFGWSIEPQDAYGRGMEPEGPEQSCDLERIGSSDLAGSVGLLLPESSSPATGGDRKTSNPSVSSSSSEDPAEKSTGCGGKPPEIPSKVRKKGQKRIRQPRFAFMTKSEVDHLEDGYRWRKYGQKAVKNSPFPRSYYRCTNSKCTVKKRVERSSEDPTIVVTTYEGQHCHHTVGFPRGGVIGHEAPLACQLTPPMSQFYYPAVQFPQHNRLDTPQLHQLPAGAEESGVRRQETATQLHTDDGLLGDIVPPGMRNR
EjaWRKY53.5	E.japonica.16062	CDS	ATGGAAAGCATGGGAGAGTGGGAGCAAAAGAATCTTGTGAATGAGCTGGTGCAAGGGAAGGAGCTAGCTAAGCATCTCCAAATCCATCTCAATGTGGCATCTTCTTCAAATGAAGCTCGAGAAATGCTAGTTCAAAGGATTCTGGCTTCATATGAAAAGGCACTTTCAATGCTCAATTGCAGTGTTGGTTCAATGGGAGATCAGCCACAGCAGCACCCTGCTGCTGGAGCTGCTGCAATCCGAATGTCCGAGTCACCGCCTTCTCTCAATGAAAGTCCTAGAAGCGAAGACTCTGATCGGGATTTTAAGGACCCAGAACCCAAAGATTCATCTAGGAAAAGGAAGAGTTTGCCAAGGTGGATTCAACAAGTGAGGGTGGTAAGTCCGGGGACTGGATTG…
		Protein	MESMGEWEQKNLVNELVQGKELAKHLQIHLNVASSSNEAREMLVQRILASYEKALSMLNCSVGSMGDQPQQHPAAGAAAIRMSESPPSLNESPRSEDSDRDFKDPEPKDSSRKRKSLPRWIQQVRVVSPGTGLEGPLDDGFSWRKYGQKDILGAKYPRGYYRCTHRNARGCLATKQVQRSDDDASIFEITYRGRHTCTQAAPSHLSPPPPAISTEPNDSIDISQHQSAQNQLQSQEILLNFRKGLKVLTEDLETRDQKQIPSFQYFPSTSYTVADQNLHFSPSMADNNLIEKLCPSFMSPATSAAETNYFMNTFGGPQNLHVSEFSTEIIPAATSATNSPTVGMDFPYAPLEFDSNFTFDNPGFFS
EjaWRKY27	E.japonica.16106	CDS	ATGGCTGAGAATTGGGATTTGAATGCGGTGGTGAGAGGTTGCGCCGCCTCCACCGCCACCTCCTCCGCTGCCGCAAACACCACCGCCAACAACCCTTTGGATTGTTTAGCATCTTTGAGTTTTGAGGAAGAAGATTTGCACCCATTTGGTTTTCCCAATCTTGTAGTGCCTAGGAAAAGTGCTGATCTTGATGAATTACAAGGGCTTTACAAGCCTTTTGTTCCCACCACCGCCACCGATTCTCTTATTGCCTCTGCCTCCTCGAGTTCTGGTTTCAGAGGATCCAATGGCGGCCACCGCAACCACCACCAACACGCCGCAGCCGCCGCCGCAACCATTAATTCATCTCCTTTTGCATCCATGTCTTCCAAAAACCAAGCACAACAGGCGAAGCAAGAG…
		Protein	MAENWDLNAVVRGCAASTATSSAAANTTANNPLDCLASLSFEEEDLHPFGFPNLVVPRKSADLDELQGLYKPFVPTTATDSLIASASSSSGFRGSNGGHRNHHQHAAAAAATINSSPFASMSSKNQAQQAKQEQVNEQEGPRPDTSSSVPSPRMQQSMAPRSRKRKVHLKRTVCHVTAENLSADLWAWRKYGQKPIKGSPYPRNYYKCSSCKGCAARKQVERSTTDADIFIVTYTGDHTHPIPAHRNSLAGSTRNKAAIIPKLASSTATAPESPLSATSLSPTTPLTVPTEEEAPNQKSSNDECRGTEGIEEDNESNEVGEDEDEEVLIENTNTAMTEDMFLGLQQLWFRDGSSAAGASTGGGC
EjaWRKY3.1	E.japonica.16476	CDS	ATGGTGGATAAGAAGGATTCTGCTTCTGCATCAACCGTCTCGGCGGCGGTGGCGGCGCCACGGCCGACGATAACTCTGCCACCGCGGCCTTCCTTCGAGACCTTCTTCTCAGGTGGACCCGGCGTGAGTCCGGGCCCCATGACGCTGGTCTCGAGCTTCTTCGCCGAGGCCTCACCCAACTCGGACGGCTTCTCCTTCTCTCAACTCCTTGCCGGGGCCATGGCTTCCCCGGCGGCAATTTCCGGTGCTGTGCCGGGATTCTTTCTGGATAATTCGAAGAAGGAAGAGGGTTCTGGAGATGGGAATGAGGGGAATATGGGGTTTAAGCAGAGCAGGCCTATGAATTTGATGGTGGCTCGATCTCCATTGTTTATGGTTTCTCCTGGATTGAGCCCATCT…
		Protein	MVDKKDSASASTVSAAVAAPRPTITLPPRPSFETFFSGGPGVSPGPMTLVSSFFAEASPNSDGFSFSQLLAGAMASPAAISGAVPGFFLDNSKKEEGSGDGNEGNMGFKQSRPMNLMVARSPLFMVSPGLSPSGFFSPQSPFGISHQQALAQVTAQAALAQSHMHFQAEYPPSSVATSTEMLTQHPSYMPNAAMQQQMLSLTSESKISAVESSEHSHSEKKLQAPSLVIDKPADDGYNWRKYGQKQVKGSEYPRSYYKCTHLNCPVKKKVERSLDGQVTEIIYKGQHNHELPQPNKRTREGSDLIGPPQTENLNKSNENASAHVVPGKDGRTTQATSTQLTGSSDGEEVDDAQTRAEERNEDEPNPKKRNAEIGTSEISSSHKTVTESRIIVQTRSEVD…
EjaWRKY29	E.japonica.16735	CDS	ATGGATGACTTTGCATGCATCGACGACTGGAATTTGGAAGCTGTGGTGAGAGGGTCCAACAATTACGATTATGATGGATCTCCCAACTCCATGAAGGAGAACCCATCTTTGTCTTTCTTTGCTCCTTTGAATCTTCAACAAGATGACCCAATTTTCTGCTTTCCTAGCATCTTTGAAACGACATCAGTTTTTGATGAATTAGAGGAGCTTTACAAGCCCTTTTACCCTGTTTTGCCCCCTTCTTTATCCCCACAAACCACCACTTCCATGTCTGTAGTTCCCCAAGAAATCAAAGAACCTGCAGAACCAGAACCAGAAAAGCTGCAAACTGCGTCTCCTATAATTGGTTCCTCACCCAATACTACTCCTCTTGCTTCCACTCATGCATCCAAGTACAAA…
		Protein	MDDFACIDDWNLEAVVRGSNNYDYDGSPNSMKENPSLSFFAPLNLQQDDPIFCFPSIFETTSVFDELEELYKPFYPVLPPSLSPQTTTSMSVVPQEIKEPAEPEPEKLQTASPIIGSSPNTTPLASTHASKYKRSKKNQHKRMVMQVTASGLSSDMWAWRKYGQKPIKGSPYPRSYYRCSSSKGCLARKQVERSCSDPGMFIITYTAEHSHAHPTRRNSLAGSTRNKLSSPPKKPTSSSESNMASDNNNCCPNSSSNSAVLSPTSPLMAASIEGEFMQHGRMQESIKKEEEQMLPNIMLREQDDFIPSLDDLDGLVSELTFDGCFSDQFPDIYHS
EjaWRKY53.1	E.japonica.16813	CDS	ATGGAGAATGGTTGGAGCTGTGAGCAGAAGACACTGATATGTGAGCTACTTCAAGGGATGGAGGTAGCAAAACAGCTGAAGGCACATTTAACTACATCTTCGCCTGAAACCAGGGAGCTGTTGGTGCAAAGAATATTGTCTTCGTACGAGAGGTCCTTGCTGATTCTGAATTGGAGTGGATCAATTGGACAGCAGCCCCAAAATGTTGGTGCAATAAGTGGTGTGCCAGAGTCTCCTATATCCATCAATGGAAGCCCTAGAAGTGATGATTTTGAAGGGGCTTTGAAGGATCATCAGGAGCACAAAGATGCTTCAAAGAAGAGAAAGATGATGCCCAAATGGACTGATCAAGTGAGAGTGAGTTCTGAGAGTGGGCTGGAAGGACCACATGATGATGGA…
		Protein	MENGWSCEQKTLICELLQGMEVAKQLKAHLTTSSPETRELLVQRILSSYERSLLILNWSGSIGQQPQNVGAISGVPESPISINGSPRSDDFEGALKDHQEHKDASKKRKMMPKWTDQVRVSSESGLEGPHDDGYSWRKYGQKDILGAKYPRSYYRCTYRNTQNCWATKQVQRSDEDPSIFEITYRGKHSCSNGNQTNIPAPASPEKQEQKQNNHQHQSQDILLNFRTNLRVNTEDLNNKEMPSFSFPSTSFGINQELDNSNFLGDYSHSFISPATPESNYFPLSPCQISSLGGMCNVQRSESELTDIISANTSATNSPILDLDFSLVPVELDPNPFDTPGFFTSFH
EjaWRKY75.2	E.japonica.17124	CDS	ATGGAGAACTATCAAACATTTCTGCCTTGTTCATCTTCAATACCGCCGTCGCTGAACACGATGATGATGAATTCTCATGCTTTTGATCAGTATCAAGAAAATAAGAAGCCTGCAGATGGATTCTTGGGAATGGAATTTCCATGTTCTGATGGAAAGAATGTTTTTAATGGAAAAAATGTTGTGAAGTCTGAAAGTGATCATGAAGAGAGAGGGGAACATATGAACATAAACAAGGGAGCCGGAAAGAAGATGAGAAAACCCAGACATGCTTTTCAAACAAGAAGCCAAGTTGATATACTTGATGATGGGTATAGGTGGAGGAAATACGGACAAAAGGCAGTCAAGAACAACAAATTTCCAAGAAGCTACTACAGGTGTACACATAAAGGATGCAATGTG…
		Protein	MENYQTFLPCSSSIPPSLNTMMMNSHAFDQYQENKKPADGFLGMEFPCSDGKNVFNGKNVVKSESDHEERGEHMNINKGAGKKMRKPRHAFQTRSQVDILDDGYRWRKYGQKAVKNNKFPRSYYRCTHKGCNVKKQVQRLTKDEEIVVTTYEGMHSHPIEKSTDNFEHILSQMQVYTSL
EjaWRKY36.3	E.japonica.17402	CDS	ATGGTGGAGACTAAGCTTGAAATGTCTGTTCTTGAAAGTTTGGTTAAGGAAGAGAAGACCATTATGAAACGCATTAATGGAGATCTAGATCATGATCAGGGAGGAGCTGTGACTATGAGGCATGCTAAACAAAATCAAGATGACAATCATAGCTCAAACCCTTCTTCTCATAATGAAAAAGAAACAGCTACTGTGAAAGAGGAGGCTTTGGTAACCACAGCTGATAGATCATCCATGGATGACACCAATTCAAAGGAGTCATCTTCAATCCAAAAGCATCAAGAAGATCAGCTCAAATTAACCAAAGCCGAAATGGGAGAGGTTAGACAAGAAAACGCAAGATTGAAGCTGCTTTTATCACGAATCCTCAAGGATTATCAGTCTTTACAGAAACATTTC…
		Protein	MVETKLEMSVLESLVKEEKTIMKRINGDLDHDQGGAVTMRHAKQNQDDNHSSNPSSHNEKETATVKEEALVTTADRSSMDDTNSKESSSIQKHQEDQLKLTKAEMGEVRQENARLKLLLSRILKDYQSLQKHFVEILPQESKKKSKNSPENEDPAELVSLSLGRSSSTDQPRKDEKKINSGDIEESEQKLNGLALGLDCRFEPVASTEVKNPGYETESEERKEEEATTETWPPSKIVKNARSGDDEVGEQSHLKKVRVSVRARCDAPTMNDGCQWRKYGQKIAKGNPCPRAYYRCTVSPSCPVRKQVQRSAEDMSILITTYEGIHNHSLPISATAMASTTSAAASMLESRSSTSQPSTSATAPMSTSAANHHHLYGGALTFPTTTTLSQNPRPQHQFYF…
EjaWRKY11.1	E.japonica.18445	CDS	ATGGCGGTTGATCTCATGGGGTTTCCCAAGATGGATGATCAGGCGGTTGTTCAAGAGGCTGCATCGCAAGGACTCAAGAGCATGGACCACCTTATCCGTCTCCTCTCTCACCAAGCCACCCAATCCAACCAGACGGACTGTACCGACCTCACCGAAGTCACCGTATCCAAATTCAAGAAGGTCATTTCTCTCCTCAACCGGACCGGTCACGCTCGCTTCCGTCGCGGCCCTATACAACCTTCTCCGATCTCTTCTCCGGCGACCATTTCTCAATCGCCGGTTGTACCTCAGGCTCCGATCGCAACTCCTGCTACCTTTGTTCAGTCTCATCCACAGAGTTTGACTCTTGATTTCACGAAACCTAATCTGTCAGCCACGAATCCTAAACGCAAAGAGCTC…
		Protein	MAVDLMGFPKMDDQAVVQEAASQGLKSMDHLIRLLSHQATQSNQTDCTDLTEVTVSKFKKVISLLNRTGHARFRRGPIQPSPISSPATISQSPVVPQAPIATPATFVQSHPQSLTLDFTKPNLSATNPKRKELEFAKESFSVSSNSSFMSSAITGDGSVSNGQQGSSIFLAAAAPSVLAGKPPLSSVSYKKRCHEHDRSVDVSGKFSGSGKCHCSKRRKNRVKKTIRVPAISTKIADIPSDDYSWRKYGQKPIKGSPYPRGYYKCSTVRGCPARKHVERAPDDPTMLIVTYEGEHRHAVAAMQENVSGCVGLVFGSTLE
EjaWRKY40.3	E.japonica.18483	CDS	ATGAACTCGAAATGGGTAGATACTTCCCTCGAGCTCAACAAAAATCCATTCAGCCACATCGAGGAAGCTCGGGATGCTGGTGTCTTGGTGGCAGAGTTGGATCGGATAAGCGCTGAGAACAAGAAGCTAACTGAAATGCTAACAGTCATGTGTGAAAATTTCAATATTTTGCAAACCCAGATCATGGATTTGATGAACAAAAACTCTGAAAATGAAGTCCTCGATAAGTCAAGAAAGAGAAAAACGCAGAGTGTTGATTACAGCAATATGATTGGAATTTATGGAAACAACGAGAGCAGCTCAACTGACGAAGACTTATATAAGAAGCCCAAGGAAAACATCAACAAAAAGATTTCTAGAGTTTATGTGCATACATGTGCATCAGATACAAGCCTTGTT…
		Protein	MNSKWVDTSLELNKNPFSHIEEARDAGVLVAELDRISAENKKLTEMLTVMCENFNILQTQIMDLMNKNSENEVLDKSRKRKTQSVDYSNMIGIYGNNESSSTDEDLYKKPKENINKKISRVYVHTCASDTSLVVKDGYQWRKYGQKITRHNPSPRAYFKCSSAPTCPVKKKVQRSAENPSILLATYEGEHNHLHPSKSEILELSLTPVANLTSASASTVTLNLIQPALSGGTKKPVQQIEGIEFQQLLVHQMASSLTRDPNFTATLAAAISGRTGENPGIRKW
EjaWRKY74.1	E.japonica.19739	CDS	ATGGGGGTTAATATGGAGGAGGTTGAAGAAGCTAACAAAGCAGCTGTGGGGAGCTGCCATAGAGTTTTTAATATGTTAACTCAGCCTCAGGATCAGGTCCAGTATAGGAATTTAATGGTGGAAACTGGGGAAGCTGTTTTTAGGTTTAAGAAAGTAGTTTCTCTGTTAAATACTGGTTTGGGTCATGCAAGAGTTAGAAAGCACAAAAAAATTCAAACCCCTTTTCCTCACAGCGTTCTCTTAGACAACCCAAATTGTAGAGCAGACAATCCCTCAAAAGACTTGCAGTTTGTTACATCTTTGGAATTGAGCTCAAGAAATGGGAAAACCCCAATTCAGGAAATGGATTCCAATGTCAAGAATTCTCTCTGTTTGGGGCAGCCATCTTTGGAATTGAGC…
		Protein	MGVNMEEVEEANKAAVGSCHRVFNMLTQPQDQVQYRNLMVETGEAVFRFKKVVSLLNTGLGHARVRKHKKIQTPFPHSVLLDNPNCRADNPSKDLQFVTSLELSSRNGKTPIQEMDSNVKNSLCLGQPSLELSSNGKTPLQLGQPIPSTHYHFLQQQQQQQMFQLQQQKIKQQAEMLYQRRNSGISLNFDSSSCTPTMSSTRSFISSLSIDGSVANMEGNTFQMMGVPRSSDQSSQQHRKRCSGRGEDGSGKCGSSGRCHCSKKRKHRVKRSIKVPAISNKLADIPPDDYSWRKYGQKPIKGSPHPRGYYKCSSMRGCPARKHVERCLEEPSMLIVTYEGEHNHPRLPAQSANS
EjaWRKY7.2	E.japonica.19892	CDS	ATGGGTTCTGCGGGTAAGCCTCCTCTGTTGTCATCTTCGTTGAAGAAGAAGTGCAATTGCATGGATGATGGGGCTTTCAAGTGCGCTGGATCTTCGATCTGGTCGCTGCCATTGCTTCAAAAAAGGAAATACAGAGCGAAGAGAGTGATCAGGGTTCCTGCAATTAGCAGTAAGGTTGCCAATATTCCACCTGATGAGTATTCTTGGAGAAAGTATGGTCAAAAGCCCATCAAAGGCTCCCCTCATTCAAGGTCTGATTTTTTCTAA
		Protein	MGSAGKPPLLSSSLKKKCNCMDDGAFKCAGSSIWSLPLLQKRKYRAKRVIRVPAISSKVANIPPDEYSWRKYGQKPIKGSPHSRSDFF
EjaWRKY36.2	E.japonica.20274	CDS	ATGGATGGTGCTTTGGGAAGATCTGGTCATGGAGTTCATGAAGTTGGTGATGTTCATGAAGAAGGTTGCAAAGTTAAAGAAGATGTTCTTCTTAAGGTTGGAAATGGAGGAGCAGAACATGAGAATGACAAGAATCCATATTCATGTATGCAAAAAGATTTAAGCTGCAGTAAGCAGGATGATCAACTTGAAACTGCCAGAGCAGAAATGGGGGAGGCGAGGGAAGAAAACCAGAGGCTTAAGACATACTTAGATCGAATCATGAAAGATTACAAAAATCTTCAAATGCAATTCCATAAACAAGAAAAAAAAATCAATCCATCTTCAGATAATTCTCAAAATAATGATCAAAAGATTGAGGAATCTGAGCTTGTTTCTCTCACTCTGGGAAGATCAAAT…
		Protein	MDGALGRSGHGVHEVGDVHEEGCKVKEDVLLKVGNGGAEHENDKNPYSCMQKDLSCSKQDDQLETARAEMGEAREENQRLKTYLDRIMKDYKNLQMQFHKQEKKINPSSDNSQNNDQKIEESELVSLTLGRSNSSNLTRDEKKEIIRVKQLNEDLALGLDYCKFEDPSNFLSNIPSSENSFEEAKEEVAGETWPPSKVLKKVRSGEDEVSQQNPPVKKARVSVRARCETPTMNDGCQWRKYGQKISKGNPCPRAYYRCTVAPNCPVRKQVQRCAGDMSILTSTYEGTHNHPLPLSATAMASTTSAAASMLLSGSSTTTAAATATGAAAAATGTAANLHGLNFYLSDTSNSKQFYLPNSLISSSPSYPTITLDLTSTTPSSSSSSSSLFFNRFSANPTYP…
EjaWRKY3.2	E.japonica.20407	CDS	ATGGCAGAGAAAGATGATTCTTCTCCAAACGTCTCAGCAGCGCCGCGACCTACAATAACTCTCCCTCCACGCCCTTCCTTCGAGACTTTCTTCTCTGGTGGACCCGGCCTGAGCCCGGGCCCCATGACTCTGGTCTCGAGCTTTTTCGCCGAGGCCTCGCCCAACTTCGACGGCCTCTCCTTCTCTCAGCTTCTCGCCGGAGCCATGGCCTCTCCGGTCGCAATCTCCGGTGCTAGGCCGAGCTTCCTTCTGGAAAATTCGAGCAAGGAAGAGGATTCTGGGGATGGAAATGAGAGGAATTTGGGGTTTAAGCAGAGCAGGCCCATGAATTTGGTGGCGGCTCGGTCTCCATTGTTTATGGTTCCTCCTGGGGTGAGCCCTTCTGGATTGCTCAACTCG…
		Protein	MAEKDDSSPNVSAAPRPTITLPPRPSFETFFSGGPGLSPGPMTLVSSFFAEASPNFDGLSFSQLLAGAMASPVAISGARPSFLLENSSKEEDSGDGNERNLGFKQSRPMNLVAARSPLFMVPPGVSPSGLLNSPGFFSPQSPFGMSHQQALAQVTAQASLAQSHMHFQAEYPSSSVATSAEYPPSSVATSAESLTQHPSFIPNAPPHQQMQPPTSDSKSSEIELSELSRSDKKMQAPPLASVKPADDGYNWRKYGQKQVKGSEYPRSYYKCTHLRCLVKKKVERSLDGQITEIVYKGQHNHELPKPNKRTKDVSDLNGPRVTPELGLLGQTEKLNKSNEKLSALVPGRDGHSTQATSTQLTGSSDGEEVDDAETRVEERNDDEPNPKRRNAEVGTSELA…
EjaWRKY36.4	E.japonica.20481	CDS	ATGGAGGATATGCTGAAAATGGCTAGTGCAGTATTAATAAAAGAAGAAAAGGCTGTTGAATCTGCTTGCCATGAAGAGGGTTCCTGTCATAAGGAGGACGAACTTGAATCCACCAAAGCTGAAATGGGTGAGATGAAAGAAGAAAATGAGAGACTAAAGATTACGTTAAATAAAATTGAGAAAGATTACCAATCTCTTCAATTTTTCTTTTTCGACATTCTTAAAGAAGATGTTTCCAAAAAATCTACAGATTCAGCTCTTGTGTCCCATGATGACAAAGCCGAAACAGAACTCGTGTCTCTTTGCCTTGGGAAAAGAAGTCCTATTTCTGGGCTTAAAAAAGACGAGAAGAGTAGAAGCTCCAGCAAAACTAGATCAGAAGATGAGAAATTGATGAAG…
		Protein	MEDMLKMASAVLIKEEKAVESACHEEGSCHKEDELESTKAEMGEMKEENERLKITLNKIEKDYQSLQFFFFDILKEDVSKKSTDSALVSHDDKAETELVSLCLGKRSPISGLKKDEKSRSSSKTRSEDEKLMKAGLTLGLDSEFQRAENVMEEQKEATQAAGETWPPSKILKSMRREDDQVLGQAQAKRARVCVRARCDAPTMNDGCQWRKYGQKIAKGNPSPRAYYRCTIAPACPVRKQVQRCAEDMSILITTYEGTHNHPLPVSAAAMASTTSAAASILLSGSSTSQPGICSAATTTSFSTELNGLNFSLYDNSRTKQFYLPNSSSSLHPTITFDLITTSPFSSNFRFPSTSPSFSSSESNTTLPALWGNGYLNYGTLPYNKSHNIGSLNLGNQSQE…
EjaWRKY40.4	E.japonica.21256	CDS	ATGCTACCTCTTTCCTCCCACTTTCCTTCCATCCAATCAAACCAAACCATAGACCTTATTTTCTTTCTTATATTTATATATTCCACAATTGAAGCTAGCTTGAGAGTTAATACTCTTACTCTTAATTTTCCCAATATCATATCCTGTTTTCCAAGTTCTTGTTCTAATATTAGAAATTGGATGGATTCCACATGGGTAGACACTTCCCTCGACCTCAACATCAATCCATTCAGGCACATCCAGGAAGCTCCTCCTCCGAAGAGAGAGTTTGAAGGAGATTTATCAACTTCAAAAGGAGAAGTTTCAGTGAAGGAAGAGGCCGAGGTTTTGGAGGAAGAGTTGAATAGAATAAGCGCGGAGAACAAGAAGCTAAGTGGAATGCTGAGTGCCATGAGTGAG…
		Protein	MLPLSSHFPSIQSNQTIDLIFFLIFIYSTIEASLRVNTLTLNFPNIISCFPSSCSNIRNWMDSTWVDTSLDLNINPFRHIQEAPPPKREFEGDLSTSKGEVSVKEEAEVLEEELNRISAENKKLSGMLSAMSENYKTLKGQFIDLMNKKSENQELAKCSSRKRKTQQSEDCSSSPINFGIYGNTESTSSDEESHKKQKENVKPIVSRVCVRTDALDTSLVVNDGYQWRKYGQKVTRYNPSPRAYFKCSFAPSCPVKKKVQRSAEDPSILVATYEGEHNHNQKTDLALSLSRQRANIGSSVPTINSPSMRSSSAPIVTLDLIQPPLLMSDDSKNHVQEIGRPPASQQFWVQQMASSLTRDPHFTAALAAAISGRIVENSRIGKC
EjaWRKY40.5	E.japonica.21257	CDS	ATGGATTCTCCTGCCTCCTGGAAAGAAAAGGTGAACGCCCTCCAAATGGAGTTGGAAAGTTCGCGAAAGGAAAATGAAAATCTTAAGTTTATGCTTAGAGTTATGAACAGTAAATTCAACATACTTGCATCTCATCTCCAAGAAACAAAATTAGAATCAATGGGCACTGAAGCGAGTACTCAAAGTGGCTCAAAATATGACTCAATCAAGAGAGCAAGGACTGAAGTTTCAGCAGCCAAGGCATCAAAAACTTTTGTGATAACAGACGACTCAAAAGACAAGAGTCTAATAGTGAGAGATGGATTTCAATGGAGAAAGTATGGACAGAAAGTTACCAAAGATAATCATTCGCCAAGAGCTTATTTCAAGTGTTCTATGGCTCCCGGATGCCCAGTTAAA…
		Protein	MDSPASWKEKVNALQMELESSRKENENLKFMLRVMNSKFNILASHLQETKLESMGTEASTQSGSKYDSIKRARTEVSAAKASKTFVITDDSKDKSLIVRDGFQWRKYGQKVTKDNHSPRAYFKCSMAPGCPVKKKVQRCIDDQCVVIATYEGEHNHDVHCSIGQFSCGVMPNFPCPDLDLTLSGSNLESNKTTSKSVLGDCNNSHYRIQEYAESLTKDPNFTVALAEAVARIIVEGQNPTKI
EjaWRKY11.2	E.japonica.21317	CDS	ATGGCGGTTGATCTACTAGGTTTTCCGAAGATGGACGATCAGACGGCTATACAAGACGCTGCATCCCAAGGACTCAAGAGCATGGAGCACCTGATCCGCCTCCTCTCTCACCAGCAACCCCAAGCCCACCAATCCAGCAACGTCGAGTGCTCGAACCTCACCGACGTAACCGTTTCCAAGTTCAAAAAGGTCATTTCTCTCATGAACCGGACCGGCCACGCCCGGTTCCGACGAGGTCCGGTTCACTTTTCCCCATCTTCCTCACTCTCTCAACCGCCGAACCTTACTCGGACTCCTAATACTGCTCCGGAAACCGTTTCTCCATCTCCGGCTGCAATACCTCTGGAACAGGCAGCAAATCCGGCGTCGGCGAGCTTTGTTCAGTCTCAGCCACAGAGT…
		Protein	MAVDLLGFPKMDDQTAIQDAASQGLKSMEHLIRLLSHQQPQAHQSSNVECSNLTDVTVSKFKKVISLMNRTGHARFRRGPVHFSPSSSLSQPPNLTRTPNTAPETVSPSPAAIPLEQAANPASASFVQSQPQSLTLDFSKPNLLTSNSISTELEFTKESFSVSSNSSFMSSSITGDGSVSNGKQGSSIFFAAAPAVSAGKPPVPYKKRCHEEDHSDDVSRKFSSSGKCHCSKRRKNRVKKTIRVPAISSKIADIPADEYSWRKYGQKPIKGSPYPRGYYKCSTVRECPARKHVERATDDPTMLIVTYEWEHRHTVAATQENVSGGVGWGFSQR
EjaWRKY57.2	E.japonica.21858	CDS	ATGGATGATCAAGATCATGCACCCGATCCAGGAGCTGAGTTCACCAGCGAGTCGAGTTGGACGCTAGGACCTGACTCGGACAGCGGCTACTTCTTCAGCGACAGAGAAAGCAGTATTCTCGGTGAATTCGGATGGAGTATTGAGCCGGAGAAGCTGATCGGAGAGAGAGAAACTGAGAAGTGCGATGACTTGGAACGGATGGAGAGGTCAGATTTGGCTGGAGGCTTAGGGTTGTTGGTTCCGGAAATCGGGTCTCCGGCATCGTCGTCGGCGGCTATAGGGGGCGAAGCGACGACGACGTCGAATCCGTCAGTGTCGTCGAGCTCCAGCGAGGAACCGGCGGAGAAGTCGCCTGGTTCTGGCGGGAAACCGGCCGAGATACCGGTTAAGGTTAGAAAG…
		Protein	MDDQDHAPDPGAEFTSESSWTLGPDSDSGYFFSDRESSILGEFGWSIEPEKLIGERETEKCDDLERMERSDLAGGLGLLVPEIGSPASSSAAIGGEATTTSNPSVSSSSSEEPAEKSPGSGGKPAEIPVKVRKKGQKRIRQPRFAFMTKSEVDHLEDGYRWRKYGQKAVKNSPFPRSYYRCTNSKCTVKKRVERSSDNPTIVITTYEGQHCHHTVGFPRGGGINHHHQAAFSGQSTPPPLSQFYYPTAVQISPQNPLAVPQLHPPPAEAEESHVQQEATPQLPTDEGLLEDIVSPGMRNR
EjaWRKY3.3	E.japonica.21886	CDS	ATGGCTGAGAACTCAGAGCCACCGTTATCAACCTCATCTCCACCGTACACGCGTCCCTCCCCTCCCAACCGGTCGCGGCCCACGATCACTCTCCCGCCACGCTCCACTATCGAAACTCTTTTCAGTGCCGGCCCTGCCTCCGGCTCCGGCTCCGGCGTTACGGGCTTGGGATTCAGCCCAGGCCCCATGACGCTCGTCTCCAGCTTTTTCTCCGACCACGACGACTTCAAGTCCTTCTCCCAGCTCCTCGCCGGCTCCATGGCTTCTCCGGCGGTGCAGCGGTCGGGATTGCCGAATCACGAGGAACGATGCTCCGGCGACGGGGATTGCTGCGATGAAGGTGGAGATTTTACATTTAAGCAGAGTAGGCCGGCGGAGTTGGTGGTGGCGCAGCCGCCG…
		Protein	MAENSEPPLSTSSPPYTRPSPPNRSRPTITLPPRSTIETLFSAGPASGSGSGVTGLGFSPGPMTLVSSFFSDHDDFKSFSQLLAGSMASPAVQRSGLPNHEERCSGDGDCCDEGGDFTFKQSRPAELVVAQPPMFTVPPGLSPAGLLGSPGFFSPGQGPFGMTHQQVLAQVTASAQAAQSHSHMHIPAEYSSSLSAAPATSLTQLPSFAINTIAHQQMPVQPLLPDSRVAMKELSDLDFSHSEQRSQHSSYTVDKPANDGYNWRKYGQKQVKGSEFPRSYYKCTHPNCVVKKKVERSLDGQVTEIIYKGQHNHEPPQPNKRAKDTGNLNRNETDQRNPELSSLVQSDNLNRLKEGTPASKNEQEYSQATPENLSGTSDSEEVGDTETGIDGKDKDEPEP…
EjaWRKY40.2	E.japonica.22244	CDS	ATGGATTATTCTTCATCATGGATAAACACTTCCTTGGATCTTAATGCTAATCCTCTCCGAGTTGTTGATGAAGCGCCGAACAAAGAGGTGCAGAGCAGTTTCATGGAGTTGGGGAGGAAAGTTTCAGTGAAAGAGGAGGCTGGTGTTTTGGTGGAGGAATTGAACAGGGTGAATGCAGAAAACAAGAGGCTGACAGAAATGCTTACTGTCTTGTGTGAGAACTACAATGCTTTGAGGAGCCATATGATGGATTACATGAGCAAGAATCCAGAAAAGGAGATGAGCCCATCAAAGAAGAGGAAGTCAGAAAGCAGCAACAACACTACCAGCAACTATGTTGGAATGAATGGGAATTCTGAGAGCAGTTCCACTGATGAGGAATCCTGTAAGAAACCCAGA…
		Protein	MDYSSSWINTSLDLNANPLRVVDEAPNKEVQSSFMELGRKVSVKEEAGVLVEELNRVNAENKRLTEMLTVLCENYNALRSHMMDYMSKNPEKEMSPSKKRKSESSNNTTSNYVGMNGNSESSSTDEESCKKPREEIIKEKISRVYVKTEASDTSLVVKDGYQWRKYGQKVTRDNPCPRAYFKCSFAPSCPVKKKVQRSVEDQSVLVATYEGEHNHPHPSQLEATSGSNRVVALGGAASLSSSGPSSITLDLTKSKSANEGKSLRPRVDTPEFQQFLVEQMASSLTKDPKFTSALATAISGRMFQQNPAEKW
EjaWRKY7.3	E.japonica.23715	CDS	ATGGCAGTAGAGCTATTGGGTTATATGGGTACTGATAATTTTGGTACAAAAATGGAGGAAAACGCCATGGAAGAAGCTGCATCTGCTGGGATGCAGAGCGTTGAGCAATTTTTAAGATTATTGTCTCTGCCTCCACAACAGAACAAAGAGGGATTTTCAAGTTCTGGTTCTGCCATGGATATTGGAGCTGCTAAAGAGTCAGTTGTGAACAAGTTCAAGAAATTCATTTCTTTGCTGGAAAAACCCAGAACCGGACATGCTCGATTCAGACGAGGCCCTGTTCCTCCTCCTCCTCCTCCTCCTCCTCCTCCACCACCACAACAACATCCTCAATCAAAAACAGAAAATGTTTCTGTTTCTGGGTTTAAGGTTTATTGTCCCAAACCCATTCATCGGCTT…
		Protein	MAVELLGYMGTDNFGTKMEENAMEEAASAGMQSVEQFLRLLSLPPQQNKEGFSSSGSAMDIGAAKESVVNKFKKFISLLEKPRTGHARFRRGPVPPPPPPPPPPPPQQHPQSKTENVSVSGFKVYCPKPIHRLPPLPHNPQISHNVSGFLIPKNGPVENSIKSSLTGDTDGSLQNSTGFNFALKPPLCSSSSLKRKCSSMDGSSGKCHCSKKRKNRVKRVIRVPAVSSKVADIPPDEYSWRKYGQKPIKGSPHPRGYYRCSSMKGCSARKHVERALDDPTMLIVTYEDDHNHSHSIGEASTSVVVLESS
EjaWRKY51	E.japonica.26403	CDS	ATGGAGTATCCTGAAAACCCTAATTCTAATCTTATCTCTCACTTCAGCACTCAAAACATTGATCCCTCACCAGAGTTTGAATTATCTGATTATCTCATTATGGATCATGCTTTTGATGAAGATCTGTCGTCGCTCAGTATGGCATCATCATCGGAGATTATTACGGCCGGCTGTGGCGGATCAAGAAACAATATCATAAATGAGGCGGGGATAAAGAAGGTGGAGGAGGGATTTAGGGTTGCATTTAGAACGAAGTCGGAGCTGGAGATTATGGATGATGGATTTAAATGGAGGAAGTATGGGAAGAAGCCAGTCAAGAACAGTCCTAATCCAAGGAATTACTACAAATGCTCAAGTGGAGGATGCCATGTGAAGAAAAGAGTAGAAAGGGACAGAGAG…
		Protein	MEYPENPNSNLISHFSTQNIDPSPEFELSDYLIMDHAFDEDLSSLSMASSSEIITAGCGGSRNNIINEAGIKKVEEGFRVAFRTKSELEIMDDGFKWRKYGKKPVKNSPNPRNYYKCSSGGCHVKKRVERDREDSSYVITTYEGVHNHQSPCLAYYNDIPLSIPYPSSFQPSP
EjaWRKY75.4	E.japonica.26632	CDS	ATGGGGACAACAGCTTATAATAATACTTTCTCATCAATGCCAAACATGCCAACTTCTCATGTTTTTAATAATTTTCTTGGCGACAGCTCAAATGGGTTGTTTGGGTTGAAGCTAGAAAATCATGTTCCAATTGGATTAGAAGAAACCAAAGAATTTTCTCAGAGTGGAACCTTTGCTGATAGGTCTGAAAGTGAGATAAAATCTGGTACAATGAAGGGCCTGCGGGGGAAGAAGATGAGAAACCCTAGATATGCTTTTCAAACCCGAAGTCAGGTTGATATACTTGATGATGGCTATAGGTGGAGGAAATATGGCCAAAAAGCTGTTAAGAACAACAAATTCCCAAGAAGCTACTATCGGTGCACGCATGAAGGTTGCAAAGTGAAGAAGCAAGTCCAA…
		Protein	MGTTAYNNTFSSMPNMPTSHVFNNFLGDSSNGLFGLKLENHVPIGLEETKEFSQSGTFADRSESEIKSGTMKGLRGKKMRNPRYAFQTRSQVDILDDGYRWRKYGQKAVKNNKFPRSYYRCTHEGCKVKKQVQRLTKDEAIVVTTYEGVHSHPINKPSDNFEHILSQMQIYTGATPF
EjaWRKY53.4	E.japonica.27378	CDS	ATGGAAAAAATGGGGGAGTGGGAGCAAAAGAATGTTGCATATGAGCTAGTGCAAGGGAGGGAGCTAGCCAAGCAGCTGCAAATACATATCCAAGCGCCGTCTTCTTCCCAAGAAACCTGCGAAATTTTAGCTCAGAGGATATTGGGTTCGTATGAAAAGGCACTTTCAATGCTTAATTCGAGCACTACTTCCTGGGGAGAGGCGTCACAGCCGGCTGCCGGAGCTGTAGTCGGCATGTCCGAGTCGCCGCCTTCTCTGAGTGGGAGTCCTAGAAGTGAAGACTCGGATCGGGATATGAAGCATCCGGAATACAGAGATGCACCTACAAAGAAGAATTTGCCAAGGTGGAGTCAACAGGTGAGAGTAAATCCGGGTTCTGGATTGGAAGGGCCTCTCGAT…
		Protein	MEKMGEWEQKNVAYELVQGRELAKQLQIHIQAPSSSQETCEILAQRILGSYEKALSMLNSSTTSWGEASQPAAGAVVGMSESPPSLSGSPRSEDSDRDMKHPEYRDAPTKKNLPRWSQQVRVNPGSGLEGPLDDGFCWRKYGQKDILGAKYPRGYYRCTHRNVRGCLATKQVQRSDEDPTIFEIKYRGNHTCTQTHHPSPAPASPERQEPNNNIESLQHNQPPQQNQQLLNFQTGLRIITQDLDTVEQQQPFPSLPYFPASTSYAPPVVDDHQFSPSFISPPAESGTNNIFSASATNSPAVGIGFPFDSLQFDPKFTFDNPGFFS
EjaWRKY9	E.japonica.27684	CDS	ATGGACACAGAAAAAAGAGATATGGAGATTGATCTTTCCTTAAAAATTGACGCAGAAGAAGAAAAAAAAGAAGAGCATGAAGATCACCGAGAAGACAAAGATAAAGAAGCAGTTGAAGAAGCACAAGCAGGAGATGCTGCAGAAAACATCAAAAACACCAAGTCAGAAGAGCTATTCGTGATACAAAAAGAGATGAGGCGCATAAAAGAAGAAAACATAGTGCTAAAAAAGGTAGTTGAGCAAACGATGAAAGATTACTATGATCTTCGAATGAAACTCGCATTTATGCACCAAAATAATCACAACAAGGATCCTCAAACCTTTCTTTCACTTCATGAAAGTGAGGACACTAATAAAGAACCTAAGGCATTAATTCCCAAAGATTTTGATATCAATATC…
		Protein	MDTEKRDMEIDLSLKIDAEEEKKEEHEDHREDKDKEAVEEAQAGDAAENIKNTKSEELFVIQKEMRRIKEENIVLKKVVEQTMKDYYDLRMKLAFMHQNNHNKDPQTFLSLHESEDTNKEPKALIPKDFDINIQNPPSLPKDDEIGDGELGLSLRLQSTDTSQLPEREAEKEDAANFGSLQNRLQKSDLARIDQSHVASPPTRKARVSVRARCETATMNDGCQWRKYGQKIAKGNPCPRAYYRCTVAPGCPVRKQVQRCLEDMSILITTYEGTHNHSLPVGATAMASTASASASFMLLDSSNISPLSDNNISTFTNSSSVPYHILNPTSHHPQNIIRNTNLNNNVLDLARNGSFNWNVPSGLSNFFNGNSNNPFPAPGEEEKRALAENVSAIASDPKFR…
EjaWRKY68.2	E.japonica.28396	CDS	ATGGAGGAGCACAGAGAGGAGGATTCGATGGCGAATTCCATGTTTTCGGATGAGATTCCGACGAGCTTTGCTTTTTCCAGCATCTTTGATATGCCCATATCTGAGATTAATGATCAAAAGAGTGCAGCTTCTTTGGGCTTCTTGGACTTGCTTGGTGTCCAAGATTACAGTCCTTCTTTATTCGATCTGCTTCCGATGATGCCGCCGCAGCAGCTTCCTTCGCCGGCTTCGGCCGCCGCGGCAGAGTCCTCCGAGGTTCTGAACACTCCGCCCACCCCCAACTCCTCCTCCATCTCTTCCTCCTCCAACGAAGCAGGAAATGAGGAACAGAAACCCAAGGATCCCGGAGATAATGACGATGAGCAAGATCAAGAAAAAAACAAGAAACAGTTGAAACCC…
		Protein	MEEHREEDSMANSMFSDEIPTSFAFSSIFDMPISEINDQKSAASLGFLDLLGVQDYSPSLFDLLPMMPPQQLPSPASAAAAESSEVLNTPPTPNSSSISSSSNEAGNEEQKPKDPGDNDDEQDQEKNKKQLKPKKKNQKRQREPRFAFVTKSEVDHLDDGYRWRKYGQKAVKNSPYPRSYYRCTTPACGVKKRVERSSDDPTTVVTTYEGQHTHPSPVTPRGSAGILSESGSFGSGGAASFFVPQPFYHHQQQQQQHSYIYNSPPSLNLSSSAAGINISPSFPTSTFFQERRFVPPPQAALLRDHGLLQDIVPSQMRNEEKKE
EjaWRKY13.2	E.japonica.28947	CDS	ATGGGCCTAAGACTGTTCCAAAATGTGTACACATTGGAAGATGCTAGAGGTAATGCTCAGGCTTTGGTGAGTACTCTTATTTCTTCTTTCTTGTTGTTGGATGGAGGTGATAAAGGACATGTTAAAATGCATGATGTTGTCCGTGATGTTGCAATATCAATTGCGGGTAGAGATGCTTTTCTAGTTAAAGGTGGCATTGGATTGGGAGAGTGGCCAAACATTGATACATTTGACAATTTCACTGCAATGTCGTTGATGTCAAATGATATTCACGATTTACCTGATGGGCTTGAGTGCCCAAAGCTACAGACGCTACTCCTACAACACAATTACAAGTTGGAAAATATTCCGATGAATTTTTTTCAGGGAATGAAAGATTTAAAAGTTTTAGACATGAGT…
		Protein	MGLRLFQNVYTLEDARGNAQALVSTLISSFLLLDGGDKGHVKMHDVVRDVAISIAGRDAFLVKGGIGLGEWPNIDTFDNFTAMSLMSNDIHDLPDGLECPKLQTLLLQHNYKLENIPMNFFQGMKDLKVLDMSYNNILISLPSSIQSLSELHTLRLNDCYNLGDISVIGKLNKLEILSLSNSGIEEIPEHFSQLSRLRLFNLNFCRNLEFISAGVFSSLHKLEELYMINAYQNWDTKTKIEGHSTSNASLSELKSLTRLTVFEIFVRDATSVPIELKFEKLERYDISVGNEERTYSSSSRIMTLTYDTRIPLLDLVKRAQTLNLCECRGLKNFLRDLDNGQFFELKLLRIKHCNEMACLLDTVEAVPEMPLCNLEKLYLDNLLDLREICHGELPAKSLS…
EjaWRKY53.3	E.japonica.29042	CDS	ATGGAGAAGGCAATGGAATTGGAGCAAAGGGCACTGATCAATGAGCTGACACAAGGAAAGGAGCTAGCAAATCAGCTTATGAACCATTTAGACAATTCTTCATCCCATGAAATGCGTGAATTCTTGGTTGAAAGGATTCTTTCTTCTTATGAAAAATCTCTCTCAATGCTCAATTGGGGTGCTTTTGATCAAAACCCTAAGGCACCCATTACCACCATATTGGAACCCCCAAGTTCCTTTGCCAATGGCAGCCCTAGGAGTGAAGGCTCAGATCAAGATATGTTCAAGAAGAGAAAAACATTATCGACAGAGCAAGTGAGAGTTTGCTCAGGAAAAGGGCTTGAAGGCCCTTTTGATGATGGCCACAGTTGGAGAAAATATGGGCAGAAAGATATCCTT…
		Protein	MEKAMELEQRALINELTQGKELANQLMNHLDNSSSHEMREFLVERILSSYEKSLSMLNWGAFDQNPKAPITTILEPPSSFANGSPRSEGSDQDMFKKRKTLSTEQVRVCSGKGLEGPFDDGHSWRKYGQKDILGAKFPRGYYRCTHRHSQGCLATKQVQRSDEDPTTFDITYRRRHTCVQAAHLRTPSASLSMLNNDYQPQNQHQEIMLNFGAGLKVETEDLDTKESIFPSFSFLPATVGSENVENNVFAESMMENTFMGSFSPTFISPATSESNYFAVSPCHMNSFGLGYNVQTSESDLTEIISAPTSVTNSPIGYLDLSIDKVDFDTNFPFDHLEFLS
EjaWRKY75.1	E.japonica.29112	CDS	ATGGAGCACTACCAAATGTTTCTCTCTGTATCTTCTCAACCATCTGCTTCTTTTTCTTCCTCCAACCCAATTCCTCAAACTTATTTTCATGGCATCAATGCAGACGGAGTAGTGCAGGCAGACACCAAAATACAGCCTATGGATGCTAAAAATATTTCTGACAGCCAGATGAAATCAGTTGAGAAAGAACATGGAAAGAAAATGAAAAGGCACAGATATGCATTTCAAACTAGAAGTCAAATTGATATACTTGATGATGGGTATCGTTGGAGGAAATATGGGCAAAAGGCTGTTAAGAACAATAAATTCCCCAGAAGTTACTACAAATGTACGCATCAAGGATGCAACGTGAAGAAGCAAGTCCAACGCCTTTCCACAGACGAAGAGATTGTGGTGACA…
		Protein	MEHYQMFLSVSSQPSASFSSSNPIPQTYFHGINADGVVQADTKIQPMDAKNISDSQMKSVEKEHGKKMKRHRYAFQTRSQIDILDDGYRWRKYGQKAVKNNKFPRSYYKCTHQGCNVKKQVQRLSTDEEIVVTTYEGMHIHSIQKYTDNFEQIMRGTQTYIVPS
EjaWRKY6.3	E.japonica.29263	CDS	ATGGCCAAAGGAAGTGGACTCTCCTTTGATTCAGATCCAATTCGCTTCTTTCTGCATAAACCTCCCACTGTCATCAATTCTTTCCCTGAAGAAAACAATCCAAAGTGCAAACCAGAAACCGCCATGGATGCCACCATCGAGACCTCTCCTCCTTCTATCCAATTTCCGGTCAATCTCAACTGCTCCCATGATCAACAAGTTTCTCCGTCGGAGGAGAAACCGAAGGCGGTCATCGACGAGATGGACTTCTTCGCCAATAGAAACAACCTCCATGACAAGGAAGCTGCAGCGACCCGTGTCGATAAAGAAGGCGACGACTTAAATGGACGGATCGGAATTGATCGTTTCAACGTAAACACTGGTTTGCATCTCTTAACCGCCAATACTAATAGCGATCAA…
		Protein	MAKGSGLSFDSDPIRFFLHKPPTVINSFPEENNPKCKPETAMDATIETSPPSIQFPVNLNCSHDQQVSPSEEKPKAVIDEMDFFANRNNLHDKEAAATRVDKEGDDLNGRIGIDRFNVNTGLHLLTANTNSDQSMVDDGMCANSEDKRAKSELAVLQAEIERMKTENQRLRDMLSQVTSNYNAMQMHLVTLMQDQKPVTSNEDARNVGGSLVVPRQFMDLGLAGAANGADEASLSSSEGRSPTNISVERMNINEHGDEGLGIREEDSPNQGLGPNKVPRLMDSSKDDDQTEATIRKARVSVRARSEAPMITDGCQWRKYGQKMAKGNPCPRAYYRCTMAAGCPVRKQVQRCAEDRTILITTYEGNHNHPLPPAAMAMASSTSSAARMLLSGSMSSTDGI…
EjaWRKY22.1	E.japonica.29815	CDS	ATGGAAGATGATTGGGATCTGCAGGCGGTGGTCAGAGGCTGCTTCACCACCTCCACCGCCGCGGCTGCCTCGTCCTCCACCAACACCACCAATAACTTATTGCAAGATTTTCTTTCTGCTTCTTGCTTTTCTTCACCTGAACAAGGTGGTGGTGGTCTTTTTTCCCTGCCAGGTCCCTTTAAAGAAAGTAATGCTGTTGAAGAATTACATGGGCTTTACAAGCCCTTCTTCCCCAAATCTCACTCTCTTTCCCCACAAAATAAACCCATCTCTTCCCTATCTTCCTTTGGTTTATCTTCACAACCAAAACTGCAACAGCAACAGCCCAAGCAGTCTCCCCATCCTCCTACACATTCTCACACTCAGAGATCCAAAAGAAGGAAGAACCAGCAAAAGAAA…
		Protein	MEDDWDLQAVVRGCFTTSTAAAASSSTNTTNNLLQDFLSASCFSSPEQGGGGLFSLPGPFKESNAVEELHGLYKPFFPKSHSLSPQNKPISSLSSFGLSSQPKLQQQQPKQSPHPPTHSHTQRSKRRKNQQKKVCQLPAESLSSDIWSWRKYGQKPIKGSPYPRGYYRCSSSKGCLARKQVERNRSDPGMFIVTYTAEHNHLAPTHKNSLAGTTRQKPAAPQTLATAGDSNKPSTSPATSMDEEPVPQSTKTQSREEMAEDEEEGEFGLSDMVLGDDFFAGLEGLAGPITGECFSDQFKAFCDVGLCLL
EjaWRKY43.1	E.japonica.29821	CDS	ATGAGAATCAGAGACACCCTTTTCCTTCCAAATCTCTCACCTTCCACAACCTTTTCTTCTATCTTTTTATATAGTTCCATTAATATCAAACATTCTGCGTTCCTCTCTCAAAATTCACAGTGGAGCCCCCTCCCCACCATGGCAGGCCAAGAACTTCCTCCACAAAATAACCTTCCCTGCCCCTTGGCACCCTCATTTACATCCTCCTCATTGCACCTTCCTATGGAACCCCAAGTTTTCCAAGATGTTGACTGGGTTAGCCTTCTATGTGGCCAAACTGGCGGGCTTGGCGAAAATAAGCCAATAATGGAAACTGCATCTTCAATGATGGCTAAAAATGGTGCTGAGGAAGAGAAGGGAAATAGAGGCAAGAGGAAAGGTAGTAGGATGAAAAAAGCA…
		Protein	MRIRDTLFLPNLSPSTTFSSIFLYSSINIKHSAFLSQNSQWSPLPTMAGQELPPQNNLPCPLAPSFTSSSLHLPMEPQVFQDVDWVSLLCGQTGGLGENKPIMETASSMMAKNGAEEEKGNRGKRKGSRMKKATPHRFAFQTRSVDDILDDGYRWRKYGQKAVKDSIYPRSYYRCTHHTCKVKKQVQRLSKDTSIVVTTYEGIHDHPCEKLMETLAPLLRQMQFLSRF
EjaWRKY53.2	E.japonica.29877	CDS	ATGGAAAAGGCCATGGATTTGGAGCAGAAAACACTGATCAATGTGCTAAATCAAGGGAAGCAGCTAGCTAACCAGCTTATGAATTATCTGGACAATCCTTCCACCCATGGAACGAGAGAATTCTTGGTTGAGAGAATTCTTTCTTCCTATGAAAAAGCACTCTCAATGCTCAATTGGGGTGCTTTTGTACAGGAGCCTAAGCCCACAAGTTCATTGGGCAATAGTAGCTCAAGAAGTGAAGGTTCAGATCAAGATTTCAAGGCCCAGTGCCAGCAGGACATGTTCAAGAAGAGAAAGACATTGCCAAGATGGACAGAGCAAGTGAGAGTTTGTTCAGGAACAGGGCTGGAAGGGCCTCTTGATGATGGTCATAGCTGGAGAAAATATGGGCAGAAAGAA…
		Protein	MEKAMDLEQKTLINVLNQGKQLANQLMNYLDNPSTHGTREFLVERILSSYEKALSMLNWGAFVQEPKPTSSLGNSSSRSEGSDQDFKAQCQQDMFKKRKTLPRWTEQVRVCSGTGLEGPLDDGHSWRKYGQKEILGAQHPRGYYRCTHRHARGCLATKQVQRSDEDPTIIEITYRGRHTCFQASHLTTQSVSMLIESSKLNKDQNQQQKLEEKPQQPQEKHLSFGAGFKRKAEDLVARESIFPSFSFPPTSDGSENVENNIFGESMMENTFMGSFSPPFISPATSESNYLSPCHMNTFGLGHSVQTPESDLAEIISAPTSVTNSPIGNLDYFSVGNMDFDTSFPFDTLEIFS
EjaWRKY14.2	E.japonica.30369	CDS	ATGTGCAGCTTGTTTGTGGAAGGAGGAATGGGGCAGAATTATCAAGGAGATTTGACTGACATATTTCGTGCCGGCAGTGGCTCTATCCCTCAAGACCCTCTTTCTGATTGGCAATTTGCCTCATCCGATCCCATTAATATTTCTACCGCCATGGAAGAATCTATACAGTATTTCGGTGATCCATTCTCCAACATGCGAGATCCGTTTCTTAACGACCTTGATATTGCTGGTTCACGCTTCTTTAACACACCCAATTCAGCAGATGGAGCCAGTTTTGTTGGTGGTTCAAATTCAAATATTCCTACTCAGACAATTTTTCCACAGATCTTTCCCATTTTGCCATGTGATTCATCCGCCATGGCAGCTGCTTCTCCCAGGGAAATTAAGGCTTCTGCTATG…
		Protein	MCSLFVEGGMGQNYQGDLTDIFRAGSGSIPQDPLSDWQFASSDPINISTAMEESIQYFGDPFSNMRDPFLNDLDIAGSRFFNTPNSADGASFVGGSNSNIPTQTIFPQIFPILPCDSSAMAAASPREIKASAMLPTDTINVNSSKGCSLDNTVTGVQISSPRNPVAVKRRKSQAKKVVCIPAPAALNSRPTGEVVPSDLWAWRKYGQKPIKGSPYPRGYYRCSSSKGCSARKQVERSRNDPNMLVITYTSEHNHPWPTQRNALAGSTRSQPSKNNINNASSASKTSSFPSSKTQKERITKDIESVSVGAGSSTTSACVKEEIEDIDKQLDIDDEEFSGGFTQNYRPAMPDNQSDHNLFADLEEIEAVSGNLLFQPEFNGDEQKESKTTLQEPFDLVDWS…
EjaWRKY44.2	E.japonica.30576	CDS	ATGCAGATATTCCCGTTCTGGGTTGGAGAAATTGAAATTGAGCTTTGTGCAACTATATCCAACATTGACTACATAACTTCCCAAGCACATATAAATTTTATTTCTCGCTGGATTTGGAGTACTGGGAATTCTGGTTTAGGATATGAAGGGTCCAAATTTTCCTCCATCTTGTATTGGCAAATCATGAAATTTAGGTCCTTCTCAGAACTCCTAGCAGGCGCTATTGATGCCTCGCCCTCCAATGTATGTTCTGAAACTGCAGTTGCTGCCATTAGACCAAAGACAGTGAGATTCAAGCCAATGCCAAATTATGCTCCAGCCAGGCTGCTTTCTTCGCAGGGAAACTTCCAAACCAGTAACCAACAAACATTAGTTACATTACAATCATCCGGGACAAGT…
		Protein	MQIFPFWVGEIEIELCATISNIDYITSQAHINFISRWIWSTGNSGLGYEGSKFSSILYWQIMKFRSFSELLAGAIDASPSNVCSETAVAAIRPKTVRFKPMPNYAPARLLSSQGNFQTSNQQTLVTLQSSGTSVEHPKQDKQNPRSQISSNLHQSIPLQAETDQTQNLEEDQRTSLPTSSGDRPSYDGYNWRKYGQKQVKGSEFPRSYYKCTHPNCPVKKKVERSLDGQIAEIVYKGEHNHSKPQPPKRNTGTQGVGFESDAAGQDPANPLWSIQQLHERNEESQKDIELPTHSSYQKRVAPVYDFVANGGINGGGDGTPENSCGLIGECEEGSKAMEGEEDEPRSKRRKREKQKNEGGIISGKGGPEAQIVVQGSPDSEILGDGFRWRKYGQKVVKGN…
EjaWRKY75.5	E.japonica.30735	CDS	ATGGAGAAGTACCAAATGCTATTTCCTTTATCTTCGGCAGGGACAACAGCTAATAATTCTTTTTCAACAGTATCAAACATCCCATGTTCTCATGTTTTTAATAATTTTCTTGGTGATAGTTCAAATGGATTGAGGACAAAAAACCATAATATATTTGAACCCATAACAGAAGCTAAAAAAGTTTTTCAGAGCAGTGGAAGCTTTGGTAGTTCTGAAAGTGAGGTAAAATCAGGTAAAAATAAGGGGGAGAAGAAGATAAGAAAGCCTAGATATGCTTTTCAAACTAGGAGTCAGGTTGATATCCTTGATGATGGCTATAGGTGGAGGAAATATGGTCAAAAAGCTGTTAAGAACAACAAATTTCCCAGCCTGAAAGCTTTCATCCTCTCCGATCTCTCT…
		Protein	MEKYQMLFPLSSAGTTANNSFSTVSNIPCSHVFNNFLGDSSNGLRTKNHNIFEPITEAKKVFQSSGSFGSSESEVKSGKNKGEKKIRKPRYAFQTRSQVDILDDGYRWRKYGQKAVKNNKFPSLKAFILSDLSLKTKLCWTGVLWDLEFFLGLMVALGSQEMIASSSGSNQGFLLVFGVLGIVLEVGVLTVSGLLGLSGCLGKWWFL
EjaWRKY6.5	E.japonica.31109	CDS	ATGGACAAAGCATGGGGTCTCACCCTTGATTCTTACAAGCCCAGCTCTATTACCACCTCTTTCTTCAACCTTAATAATACTAAACATCACGATTCTGATCGTAGGACTAGGATGTTTTCCGGTAATGGGTTTCCGGTGAATCTTGTTGGGAGGGACGAGCCGGCACCACCACCTTCCGATGCCAATCGAGTGGTTGTCGGTGAGGTTGACTTCTTTTCGGATAAGAAGAGATCAGAAGATGATGCTAAAACAACAAGTGTCAATGTCAAGATGGAGATTTTTTATGATAAGGCTGCCCAAAAGTCTGATTTGGATGTAAATACTGGTTTGCATCTTCTAACTGCTAACACTCGAAGTGATCAATCGACTGTGGATGATGGGATTTCATCGGATGTGGAA…
		Protein	MDKAWGLTLDSYKPSSITTSFFNLNNTKHHDSDRRTRMFSGNGFPVNLVGRDEPAPPPSDANRVVVGEVDFFSDKKRSEDDAKTTSVNVKMEIFYDKAAQKSDLDVNTGLHLLTANTRSDQSTVDDGISSDVEEKRVKNELEQLQVELQVMNAENQRLRDMLSQASNNYSALRMHLVALMQQQQNQSTQEIVEGISEKRKPDVLVPRQFMDLGPAAISETDHDLSNTSSEERTRSGSPQNNSRNEIVPFAQDNSNFRDGKRIGREESPESETQAWGPNKLQKLNSSPKPIDQSTEATMRKARVSVRARSEAPMITDGCQWRKYGQKMAKGNPCPRAYYRCTMAVGCPVRKQVQRCAEDRSILITTYEGNHNHPLPPAAMAMASTTTAAASMLLSGSMSS…
EjaWRKY34	E.japonica.31278	CDS	ATGGCTGGGATTGATGATAATGTCGCTATAATTGGAGATTGGGTGCCTCCTAGTCCAAGCCCAAGAACATTTTTCCAAGCAATGTTAGGTGATGATATTAGCTCAAGAACGATCTTAGAACCTCCTGGTGAGAATAGAACTGAGCTGTTCTTTCTGGGTTCTCGGGGGTCGATGACATCAGGAGATACTGACAAAAAGGATGCTACACAAGCCGGTGATTCTGGTCATCAATTTACCGAATTGTGTTCATTTTCTGAGCAGAAATCGAACTCACGTGGAGGCCTTGTGGAAAGAATGGCAGCCAGAGCTGGGTTTAACGCTCCAAGATTGAATACAGAAAGCATCAGATCTGCTGACCTTTCGCTGACCCCTGACATTCGGTCTCCGTACTTGACAATA…
		Protein	MAGIDDNVAIIGDWVPPSPSPRTFFQAMLGDDISSRTILEPPGENRTELFFLGSRGSMTSGDTDKKDATQAGDSGHQFTELCSFSEQKSNSRGGLVERMAARAGFNAPRLNTESIRSADLSLTPDIRSPYLTIPPGLSPTTLLDSPVFLSNSLAQPSPTTGKFLFFPNGNSRNSALNSEAFDKSKDNFFEDMNASSFAFKPVPESGSSFFLGATSKITPATLPQQSFPSIEVSVQSENSLDSQSVEPTKVHVQADFSRPTAEKDNGGNNIAADQRVFDTVGSVGEHSPPLDEQQDEEGDLRGSGDSMVTGGGGAPSEDGYNWRKYGQKQVKGSEYPRSYYKCTHPNCQVKKKVERSPEGHITEIIYKGAHNHPKPPPNRRTAIGSSNPLLDMQLDIPEQ…
EjaWRKY20.2	E.japonica.31394	CDS	ATGGACCCCCAAATTCCAGCTCCGGAGCTCCGACGCCGCTCCTCCGACGTCGTTTCAACTCGGTCAGAGTCCAACTCCAACTCCCACGGCGGAGCTCTGCCTCCCGGGAGCGGCGCCAAGTATAAGCTGATGTCGCCGGCGATGCTCCCGATCTCTAGGTCCCCCTGCATCACAATCCCTCCCGGGCTCAGTCCGACGTCGTTTCTGGAGTCCCCCGTTCTTCTCTCCAACATTAAGGCAGAGCCTTCCCCAACCACTGGAACGTTCACTAAGCCTAAGATGGTGCACAACTCTTTTGGCTCTGCTACATATTCGGCAACTGCAGTTTCCTCCAATGCTAATGCATTTGATGAAAGTGATTCCAGCAGCTTTGAGTTTAAACCCCATGCAAGGTCAAAT…
		Protein	MDPQIPAPELRRRSSDVVSTRSESNSNSHGGALPPGSGAKYKLMSPAMLPISRSPCITIPPGLSPTSFLESPVLLSNIKAEPSPTTGTFTKPKMVHNSFGSATYSATAVSSNANAFDESDSSSFEFKPHARSNMVPADLNHQSSEQSVQVQCQCQSQSFALPPSVKSDIAASSNELSLSAPIHTVTSGTSTPAEVDSDELNQRGHPSTGVQASQYDPKVSGPMVIADDGYNWRKYGQKHVKGSEFPRSYYKCTHPNCEVKKLFERSHDGQITEMIYKGTHDHPKPQSSRRYTAGTIMSTVQEERLDKVSSLTGGDDKPSSINGQMSLTIEPNGTPELSPITATEDNADGDRTPDEVGDDDPFSKRRKMEIGGIDVIPVVKPIREPRVVVQTPSEVDILD…
EjaWRKY54.3	E.japonica.32400	CDS	ATGGGGAAAAATGCAATGTTGAAAGAGCTATTAGTTGAAGGGCGGGACTCTGCAACCCAGTTGCAGATTCTACTCCGCAAAACCCACTTTGGAGAAGACGCTGGGTTCCTCTCAGCCGACCAACTTGTTGGCAAAATCATGTCATCTTTCACTCACACCCTTTCTCTGCTTACTTCTGATAATGAGGATCTGGGTATTTCGAATTCCCATTCTGATTCTAAAGAAAGTGGTAGGAAGAGGCCGTCTTCTATCAAGGACAGAAGAGAATGTTACAAGAGAAGAAAGAATTCAGAAACATGGATCATAGTCTCTCCCACAATAGAAGACGGTCAAGCATGGAGAAAATACGGCCAAAAAGACATTCTCAATGCTAAATACCCAAGGAGCTACTTCAGATGC…
		Protein	MGKNAMLKELLVEGRDSATQLQILLRKTHFGEDAGFLSADQLVGKIMSSFTHTLSLLTSDNEDLGISNSHSDSKESGRKRPSSIKDRRECYKRRKNSETWIIVSPTIEDGQAWRKYGQKDILNAKYPRSYFRCTHKYDQGCRATKYVQQQGEENQNPPMYQTTYIGLHTCRNMLQPPQIIVTDSVPRRQSYILNYSDSNIIPPVGSSSSSTVITQESKEEDTPSDLTDNLSVPFDYILWSDFNDFESHIGSDRGDVVSSLDMDIMVKPVDFNRDLHFDETDFC
EjaWRKY55.1	E.japonica.32401	CDS	ATGGAGGAGATCTTGTCTCTAATACTTCATGGGTGCAAGTCAGCTAGAGAGCTTGAATCAAACGTACAAAACATGGGAAACCACCCAAGCATGTTGTCGGAGTCTTGTGAGGAGATTATAAGGATTTTTAGTGCAGCTAGGGACAGGCTGAATGCGCAGAATGCCAGCAGCAGTACTGCACATATACATGAATCTGAAGGACCGTCGGCGGCGTTGCAGATGGATGCGAGTGTGGAGGCATGGCTGAGGTCTAGTTACAGTTACACACAGGCAATGGATATAATTCAAGCGCAGATTTTAGCTCAAAATGTGAGGCAAAGTAAGACGGGTGGTGGGATACAAGTTCACGACAGCGGAGGAGAGGTTCAGGGCAGAGCTGTAGCTTCATCCTCACAAAGA…
		Protein	MEEILSLILHGCKSARELESNVQNMGNHPSMLSESCEEIIRIFSAARDRLNAQNASSSTAHIHESEGPSAALQMDASVEAWLRSSYSYTQAMDIIQAQILAQNVRQSKTGGGIQVHDSGGEVQGRAVASSSQRPRKRKDNVEKKTIKVAAPRIGNTEIPPEDGYTWRKYGQKEILGSRFPRGYYRCTHQKLYQCPAKKLVQRLDDDPYTFEVTYRDDHTCHMSSTAPSIPPPLPPPLDIREMTQTITSSQALSASNTSISLLKLMSMDFNLGGGGASGSNSSMVGGGNSDGAGPSTTRHGKEIEYPVADMADVMFNSGSSSTNSLDLIFSSMEDKWEPKDKKK

## Sheet: Table S3
Table S3 Characterization of the 87 EjaWRKY transcription factors identified in this study
Group	Gene Name	Gene ID	CDS length（bp）	Size（aa）	MW(Da)	pI	Chromosome No.	Conserved motif	Zinc finger Domain pattern	Zinc finger Domain type
I	EjaWRKY10.2	E.japonica.00392	1818	605	66.3	6.33	6	WRKYGQK, WRKYGQK	C-X4-C-X23-H-X-H, C-X4-C-X22-H-X-H	C2H2, C2H2
I	EjaWRKY20.1	E.japonica.00512	1710	569	62.2	6.42	6	WRKYGQK, WRKYGQK	C-X4-C-X23-H-X-H, C-X4-C-X22-H-X-H	C2H2, C2H2
I	EjaWRKY44.1	E.japonica.01683	1416	471	51.5	8.78	1	WRKYGQK, WRKYGQK	C-X4-C-X23-H-X-H, C-X4-C-X22-H-X-H	C2H2, C2H2
I	EjaWRKY33.1	E.japonica.03179	1743	580	64.2	6.5	12	WRKYGQK, WRKYGQK	C-X4-C-X23-H-X-H, C-X4-C-X22-H-X-H	C2H2, C2H2
I	EjaWRKY32.2	E.japonica.04338	1506	501	54.6	8.13	3	WRKYGQK, WRKYGQK	C-X4-C-X23-H-X-H, C-X4-C-X22-H-X-H	C2H2, C2H2
I	EjaWRKY10.1	E.japonica.04592	363	120	13.6	7.68	5	WKKYGQK	C-X4-C-X23-H-X-H	C2H2
I	EjaWRKY33.2	E.japonica.04701	1755	584	64.6	6.36	5	WRKYGQK, WRKYGQK	C-X4-C-X23-H-X-H, C-X4-C-X22-H-X-H	C2H2, C2H2
I	EjaWRKY1	E.japonica.12412	1548	515	56.5	5.87	8	WRKYGQK, WRKYGQK	C-X4-C-X23-H-X-H, C-X4-C-X22-H-X-H	C2H2, C2H2
I	EjaWRKY32.1	E.japonica.15702	1440	479	52.3	6.59	4	WRKYGQK, WRKYGQK	C-X4-C-X23-H-X-H, C-X4-C-X22-H-X-H	C2H2, C2H2
I	EjaWRKY3.1	E.japonica.16476	1548	515	56.1	8.15	4	WRKYGQK, WRKYGQK	C-X4-C-X23-H-X-H, C-X4-C-X22-H-X-H	C2H2, C2H2
I	EjaWRKY3.2	E.japonica.20407	1608	535	58.5	8.74	3	WRKYGQK, WRKYGQK	C-X4-C-X23-H-X-H, C-X4-C-X22-H-X-H	C2H2, C2H2
I	EjaWRKY3.3	E.japonica.21886	1650	549	60	6.8	2	WRKYGQK, WRKYGQK	C-X4-C-X23-H-X-H, C-X4-C-X22-H-X-H	C2H2, C2H2
I	EjaWRKY44.2	E.japonica.30576	1374	457	51	8.59	8	WRKYGQK, WRKYGQK	C-X4-C-X23-H-X-H, C-X4-C-X22-H-X-H	C2H2, C2H2
I	EjaWRKY34	E.japonica.31278	2223	740	80.1	5.7	7	WRKYGQK, WRKYGQK	C-X4-C-X23-H-X-H, C-X4-C-X22-H-X-H	C2H2, C2H2
I	EjaWRKY20.2	E.japonica.31394	1755	584	63.8	6.82	7	WRKYGQK, WRKYGQK	C-X4-C-X23-H-X-H, C-X4-C-X22-H-X-H	C2H2, C2H2
IIa	EjaWRKY40.1	E.japonica.10758	813	270	30.5	7.57	2	WRKYGQK	C-X5-C-X23-H-X-H	C2H2
IIa	EjaWRKY49	E.japonica.14842	735	244	27.4	6.08	8	WRKYGQK	C-X5-C-X23-H-X-H	C2H2
IIa	EjaWRKY40.3	E.japonica.18483	852	283	31.6	8.88	4	WRKYGQK	C-X5-C-X23-H-X-H	C2H2
IIa	EjaWRKY40.4	E.japonica.21256	1152	383	42.8	8.32	3	WRKYGQK	C-X5-C-X23-H-X-H	C2H2
IIa	EjaWRKY40.5	E.japonica.21257	729	242	27	8.34	3	WRKYGQK	C-X5-C-X23-H-X-H	C2H2
IIa	EjaWRKY40.2	E.japonica.22244	936	311	34.6	8.44	1	WRKYGQK	C-X5-C-X23-H-X-H	C2H2
IIb	EjaWRKY6.1	E.japonica.00558	1458	485	53	8.63	6	WRKYGQK	C-X5-C-X23-H-X-H	C2H2
IIb	EjaWRKY6.4	E.japonica.01040	1716	571	61.9	5.89	6	WRKYGQK	C-X5-C-X23-H-X-H	C2H2
IIb	EjaWRKY47.2	E.japonica.04668	1395	464	50.6	9.01	11	WRKYGQK	C-X5-C-X23-H-X-H	C2H2
IIb	EjaWRKY6.2	E.japonica.12261	1713	570	61.8	5.99	8	WRKYGQK	C-X5-C-X23-H-X-H	C2H2
IIb	EjaWRKY47.1	E.japonica.13878	1398	465	50.7	9.09	8	WRKYGQK	C-X5-C-X23-H-X-H	C2H2
IIb	EjaWRKY36.1	E.japonica.15233	1668	555	60	8.25	4	WRKYGQK	C-X5-C-X23-H-X-H	C2H2
IIb	EjaWRKY36.3	E.japonica.17402	1614	537	59	6.56	2	WRKYGQK	C-X5-C-X23-H-X-H	C2H2
IIb	EjaWRKY36.2	E.japonica.20274	1647	548	59.1	7.13	7	WRKYGQK	C-X5-C-X23-H-X-H	C2H2
IIb	EjaWRKY36.4	E.japonica.20481	1491	496	54.4	6.12	3	WRKYGQK	C-X5-C-X23-H-X-H	C2H2
IIb	EjaWRKY9	E.japonica.27684	1308	435	48.5	5.63	1	WRKYGQK	C-X5-C-X23-H-X-H	C2H2
IIb	EjaWRKY6.3	E.japonica.29263	1728	575	61.8	5.66	11	WRKYGQK	C-X5-C-X23-H-X-H	C2H2
IIb	EjaWRKY6.5	E.japonica.31109	1725	574	62.3	6.71	7	WRKYGQK	C-X5-C-X23-H-X-H	C2H2
IIc	EjaWRKY43.2	E.japonica.02227	405	134	15.1	9.66	1	WRKYGQK	C-X4-C-X23-H-X-H	C2H2
IIc	EjaWRKY12	E.japonica.02962	678	225	25.4	7.63	12	WRKYGQK	C-X4-C-X23-H-X-H	C2H2
IIc	EjaWRKY75.3	E.japonica.04304	570	189	21.7	9.17	4	WRKYGQK	C-X4-C-X23-H-X-H	C2H2
IIc	EjaWRKY8.1	E.japonica.06948	945	314	34.9	8.77	7	WRKYGQK	C-X4-C-X23-H-X-H	C2H2
IIc	EjaWRKY68.3	E.japonica.09620	771	256	28.4	7.58	9	WRKYGQK	C-X4-C-X23-H-X-H	C2H2
IIc	EjaWRKY13.1	E.japonica.10072	714	237	26.8	9.32	2	WRKYGQK	C-X4-C-X23-H-X-H	C2H2
IIc	EjaWRKY50	E.japonica.13133	486	161	18.2	5.69	5	WRKYGKK	C-X4-C-X23-H-X-H	C2H2
IIc	EjaWRKY8.2	E.japonica.13824	951	316	36	7.66	8	WRKYGQK	C-X4-C-X23-H-X-H	C2H2
IIc	EjaWRKY8.3	E.japonica.13825	810	269	30.3	6.08	8	WRKYGQK	C-X4-C-X23-H-X-H	C2H2
IIc	EjaWRKY68.1	E.japonica.13922	537	178	20	6.33	8	WRKYGQK	C-X4-C-X23-H-X-H	C2H2
IIc	EjaWRKY57.1	E.japonica.15778	891	296	32.4	6.01	4	WRKYGQK	C-X4-C-X23-H-X-H	C2H2
IIc	EjaWRKY75.2	E.japonica.17124	540	179	20.8	9.08	2	WRKYGQK	C-X4-C-X23-H-X-H	C2H2
IIc	EjaWRKY57.2	E.japonica.21858	903	300	32.8	5.52	2	WRKYGQK	C-X4-C-X23-H-X-H	C2H2
IIc	EjaWRKY51	E.japonica.26403	522	173	19.6	5.54	1	WRKYGKK	C-X4-C-X23-H-X-H	C2H2
IIc	EjaWRKY75.4	E.japonica.26632	534	177	20.2	9.49	4	WRKYGQK	C-X4-C-X23-H-X-H	C2H2
IIc	EjaWRKY68.2	E.japonica.28396	972	323	35.9	5.67	2	WRKYGQK	C-X4-C-X23-H-X-H	C2H2
IIc	EjaWRKY13.2	E.japonica.28947	2295	764	86.8	5.92	1	WRKYGQA	C-X4-C-X23-H-X-H	C2H2
IIc	EjaWRKY75.1	E.japonica.29112	495	164	19.1	9.35	7	WRKYGQK	C-X4-C-X23-H-X-H	C2H2
IIc	EjaWRKY43.1	E.japonica.29821	687	228	25.9	9.47	8	WRKYGQK	C-X4-C-X23-H-X-H	C2H2
IIc	EjaWRKY75.5	E.japonica.30735	624	207	22.8	9.54	3	WRKYGQK	C-X4-C-X23-H-X-H	C2H2
IId	EjaWRKY7.5	E.japonica.02727	993	330	36.4	9.51	1	WRKYGQK	C-X5-C-X23-H-X-H	C2H2
IId	EjaWRKY7.1	E.japonica.04148	990	329	36.5	9.22	6	WRKYGQK	C-X5-C-X24-H-X-H	C2H2
IId	EjaWRKY7.6	E.japonica.05658	993	330	36.4	9.51	1	WRKYGQK	C-X5-C-X25-H-X-H	C2H2
IId	EjaWRKY74.3	E.japonica.11227	798	265	30	9.73	3	WRKYGQK	C-X5-C-X26-H-X-H	C2H2
IId	EjaWRKY7.4	E.japonica.12013	894	297	33	9.55	2	WRKYGQK	C-X5-C-X27-H-X-H	C2H2
IId	EjaWRKY74.2	E.japonica.12702	1062	353	39.7	9.57	8	WRKYGQK	C-X5-C-X28-H-X-H	C2H2
IId	EjaWRKY11.3	E.japonica.13629	804	267	29.3	9.82	3	WRKYGQK	C-X5-C-X29-H-X-H	C2H2
IId	EjaWRKY11.1	E.japonica.18445	960	319	34.6	9.63	4	WRKYGQK	C-X5-C-X30-H-X-H	C2H2
IId	EjaWRKY74.1	E.japonica.19739	1065	354	39.7	9.64	11	WRKYGQK	C-X5-C-X31-H-X-H	C2H2
IId	EjaWRKY7.2	E.japonica.19892	267	88	98	10.19	10	WRKYGQK
IId	EjaWRKY11.2	E.japonica.21317	1002	333	36.5	9.51	3	WRKYGQK	C-X5-C-X33-H-X-H	C2H2
IId	EjaWRKY7.3	E.japonica.23715	930	309	33.7	9.54	10	WRKYGQK	C-X5-C-X34-H-X-H	C2H2
IIe	EjaWRKY69.1	E.japonica.01340	783	260	28.6	5.24	6	WRKYGQK	C-X5-C-X35-H-X-H	C2H2
IIe	EjaWRKY14.1	E.japonica.01539	1239	412	45.1	4.93	6	WRKYGQK	C-X5-C-X36-H-X-H	C2H2
IIe	EjaWRKY22.2	E.japonica.02222	1008	335	37	6.13	1	WRKYGQK	C-X5-C-X37-H-X-H	C2H2
IIe	EjaWRKY69.2	E.japonica.07021	786	261	29.3	5.26	7	WRKYGQK	C-X5-C-X38-H-X-H	C2H2
IIe	EjaWRKY69.3	E.japonica.12827	375	124	13.4	6.77	5	WRKYGQK	C-X5-C-X39-H-X-H	C2H2
IIe	EjaWRKY69.4	E.japonica.13935	780	259	29.6	5.18	8	WRKYGQK	C-X5-C-X40-H-X-H	C2H2
IIe	EjaWRKY27	E.japonica.16106	1095	364	39	5.62	9	WRKYGQK	C-X5-C-X41-H-X-H	C2H2
IIe	EjaWRKY29	E.japonica.16735	1008	335	37.4	5.26	5	WRKYGQK	C-X5-C-X42-H-X-H	C2H2
IIe	EjaWRKY22.1	E.japonica.29815	930	309	33.7	6.71	8	WRKYGQK	C-X5-C-X43-H-X-H	C2H2
IIe	EjaWRKY14.2	E.japonica.30369	1215	404	44	4.95	7	WRKYGQK	C-X5-C-X44-H-X-H	C2H2
III	EjaWRKY54.4	E.japonica.03108	888	295	33.3	6.07	12	WRKYGQK	C-X7-C-X23-H-X-C	C2HC
III	EjaWRKY54.5	E.japonica.03109	981	326	36.6	6.26	12	WRKYGQK	C-X7-C-X23-H-X-C	C2HC
III	EjaWRKY54.2	E.japonica.10001	906	301	33.8	6.01	12	WRKYGQK	C-X7-C-X23-H-X-C	C2HC
III	EjaWRKY55.2	E.japonica.10002	936	311	34.5	5.99	12	WRKYGQK	C-X7-C-X23-H-X-C	C2HC
III	EjaWRKY54.1	E.japonica.14955	708	235	27	9.89	5	WRKYGQK
III	EjaWRKY53.4	E.japonica.27378	978	325	36.2	5.65	1	WRKYGQK	C-X7-C-X23-H-X-C	C2HC
III	EjaWRKY53.3	E.japonica.29042	1023	340	38.2	5.11	1	WRKYGQK	C-X7-C-X23-H-X-C	C2HC
III	EjaWRKY53.2	E.japonica.29877	1059	352	39.6	5.73	8	WRKYGQK	C-X7-C-X23-H-X-C	C2HC
III	EjaWRKY54.3	E.japonica.32400	852	283	32.3	5.42	11	WRKYGQK	C-X7-C-X23-H-X-C	C2HC
III	EjaWRKY55.1	E.japonica.32401	1032	343	37.5	6.52	11	WRKYGQK	C-X7-C-X23-H-X-C	C2HC
III	EjaWRKY53.5	E.japonica.16062	1101	366	40.8	5.54	9	WRKYGQK	C-X7-C-X23-H-X-C	C2H2
III	EjaWRKY53.1	E.japonica.16813	1041	346	38.9	5.42	5	WRKYGQK	C-X7-C-X23-H-X-C	C2HC

## Sheet: Table S4
Table S4 Conservative motifs of EjaWRKY proteins.
Motif ID	Conservative motifs	E-value	Sites	Width	Description
motif 1	DGYRWRKYGQKPVKG	3.6e-1187	100	15	WDP*
motif 2	CPVRKQVERSSEDPSILITTY	1.8e-1053	93	21	WDP
motif 3	SPYPRSYYRCT	1.0e-683	95	11	WDP
motif 4	KEKKKGEKKVREPRFAFQTRSEVDILD	6.9e-279	29	27
motif 5	GEHNHPLPASRTSMASTTSAS	5e-255	68	21	WDP
motif 6	KSVKSELEVLQAELGRMREENQRLKDMLSQITKNYNALQMHLVDLMQKQ	1.9e-202	17	49
motif 7	CHCSKKRKNRVKRVIRVPAISSKVADIPP	3.2e-179	12	29
motif 8	DTVEAATSAITADPNFTAALAAAISSIIG	9.2e-171	19	29
motif 9	EAPVRKARVSVRARSEAPTI	5.4e-87	12	20
motif 10	EDAEELAQRIVSSFEKVLSLL	1.4e-72	33	21
*WDP indicates a part of WRKY domain.

## Sheet: Table S5
Table S5 Ka/Ks calculation of the duplicated EjaWRKY gene pairs in syntenic blocks.
Seq_1	Seq_2	Group	Ka	Ks	Ka_Ks	Purify selcetion	Duplicated type
EjaWRKY40.1	EjaWRKY40.5	IIa	0.507915	NaN	NaN	–	Segmental
EjaWRKY40.2	EjaWRKY40.5	IIa	0.493935	NaN	NaN	–	Segmental
EjaWRKY40.5	EjaWRKY40.3	IIa	0.550921	NaN	NaN	–	Segmental
EjaWRKY68.2	EjaWRKY68.1	IIa	0.308357	NaN	NaN	–	Segmental
EjaWRKY11.2	EjaWRKY11.1	IId	0.116061	0.552261	0.210156	Yes	Segmental
EjaWRKY14.1	EjaWRKY14.2	IIe	0.203923	0.710893	0.286854	Yes	Segmental
EjaWRKY20.1	EjaWRKY1	I	0.526256	1.38532	0.37988	Yes	Segmental
EjaWRKY20.1	EjaWRKY20.2	I	0.104772	0.331181	0.316358	Yes	Segmental
EjaWRKY20.2	EjaWRKY1	I	0.5553	1.22724	0.452478	Yes	Segmental
EjaWRKY22.1	EjaWRKY27	IIe	0.466208	1.86553	0.249906	Yes	Segmental
EjaWRKY22.2	EjaWRKY27	IIe	0.473976	1.50982	0.313928	Yes	Segmental
EjaWRKY22.2	EjaWRKY29	IIe	0.45808	2.60308	0.175976	Yes	Segmental
EjaWRKY22.2	EjaWRKY22.1	IIe	0.110959	0.456105	0.243276	Yes	Segmental
EjaWRKY29	EjaWRKY27	IIe	0.526753	2.85867	0.184265	Yes	Segmental
EjaWRKY29	EjaWRKY22.1	IIe	0.443212	2.30055	0.192655	Yes	Segmental
EjaWRKY3.2	EjaWRKY3.1	I	0.0905568	0.365417	0.247818	Yes	Segmental
EjaWRKY3.3	EjaWRKY3.1	I	0.280745	1.38029	0.203396	Yes	Segmental
EjaWRKY3.3	EjaWRKY3.2	I	0.266778	1.32734	0.200987	Yes	Segmental
EjaWRKY32.2	EjaWRKY32.1	I	0.112745	0.314794	0.358156	Yes	Segmental
EjaWRKY33.2	EjaWRKY33.1	I	0.262317	1.41716	0.185101	Yes	Segmental
EjaWRKY36.1	EjaWRKY36.2	IIb	0.21581	0.565299	0.381762	Yes	Segmental
EjaWRKY36.3	EjaWRKY36.1	IIb	0.393517	1.72456	0.228183	Yes	Segmental
EjaWRKY36.3	EjaWRKY36.2	IIb	0.39288	1.85213	0.212124	Yes	Segmental
EjaWRKY36.3	EjaWRKY36.4	IIb	0.344312	1.58593	0.217104	Yes	Segmental
EjaWRKY36.4	EjaWRKY36.2	IIb	0.369893	1.31969	0.280287	Yes	Segmental
EjaWRKY40.1	EjaWRKY40.3	IIa	0.256305	1.74504	0.146876	Yes	Segmental
EjaWRKY40.2	EjaWRKY40.1	IIa	0.130366	0.667222	0.195387	Yes	Segmental
EjaWRKY40.2	EjaWRKY40.3	IIa	0.308578	1.94573	0.158592	Yes	Segmental
EjaWRKY43.2	EjaWRKY43.1	IIc	0.24257	0.734322	0.330331	Yes	Segmental
EjaWRKY44.1	EjaWRKY44.2	I	0.194439	0.524191	0.370931	Yes	Segmental
EjaWRKY47.1	EjaWRKY47.2	IIb	0.164063	0.74629	0.219838	Yes	Segmental
EjaWRKY53.1	EjaWRKY53.5	III	0.295719	1.70157	0.173792	Yes	Segmental
EjaWRKY53.1	EjaWRKY53.2	III	0.344181	1.75409	0.196216	Yes	Segmental
EjaWRKY53.2	EjaWRKY53.5	III	0.354855	1.44569	0.245457	Yes	Segmental
EjaWRKY53.3	EjaWRKY53.5	III	0.326113	1.61726	0.201646	Yes	Segmental
EjaWRKY53.3	EjaWRKY53.1	III	0.31777	1.96919	0.161371	Yes	Segmental
EjaWRKY53.3	EjaWRKY53.2	III	0.117134	0.529415	0.221253	Yes	Segmental
EjaWRKY53.4	EjaWRKY53.5	III	0.21593	0.651181	0.331598	Yes	Segmental
EjaWRKY53.4	EjaWRKY53.1	III	0.319885	1.89578	0.168735	Yes	Segmental
EjaWRKY53.4	EjaWRKY53.3	III	0.391851	1.7931	0.218533	Yes	Segmental
EjaWRKY53.4	EjaWRKY53.2	III	0.435854	2.15469	0.202281	Yes	Segmental
EjaWRKY54.2	EjaWRKY54.5	III	0.417735	1.25717	0.332283	Yes	Segmental
EjaWRKY54.3	EjaWRKY54.5	III	0.432831	1.39976	0.309218	Yes	Segmental
EjaWRKY54.3	EjaWRKY54.2	III	0.208019	0.714007	0.291341	Yes	Segmental
EjaWRKY55.1	EjaWRKY55.2	III	0.249703	0.691617	0.361042	Yes	Segmental
EjaWRKY57.2	EjaWRKY57.1	IIc	0.147713	0.423588	0.348719	Yes	Segmental
EjaWRKY6.1	EjaWRKY6.5	IIb	0.360833	1.75761	0.205298	Yes	Segmental
EjaWRKY6.2	EjaWRKY6.3	IIb	0.166015	0.645196	0.25731	Yes	Segmental
EjaWRKY6.4	EjaWRKY6.1	IIb	0.397359	1.60162	0.248098	Yes	Segmental
EjaWRKY6.4	EjaWRKY6.2	IIb	0.281	1.85913	0.151146	Yes	Segmental
EjaWRKY6.4	EjaWRKY6.3	IIb	0.300509	2.30687	0.130267	Yes	Segmental
EjaWRKY6.4	EjaWRKY6.5	IIb	0.14766	0.650918	0.22685	Yes	Segmental
EjaWRKY6.5	EjaWRKY6.2	IIb	0.304023	2.96003	0.102709	Yes	Segmental
EjaWRKY6.5	EjaWRKY6.3	IIb	0.318561	3.67091	0.0867799	Yes	Segmental
EjaWRKY68.1	EjaWRKY68.3	IIc	0.298141	1.61209	0.184941	Yes	Segmental
EjaWRKY68.2	EjaWRKY68.3	IIc	0.190299	0.804053	0.236675	Yes	Segmental
EjaWRKY69.1	EjaWRKY69.2	IIc	0.14295	0.472367	0.302624	Yes	Segmental
EjaWRKY7.1	EjaWRKY7.3	IId	0.16088	0.621627	0.258804	Yes	Segmental
EjaWRKY7.4	EjaWRKY7.1	IId	0.281623	1.68092	0.167541	Yes	Segmental
EjaWRKY7.4	EjaWRKY7.3	IId	0.301652	1.4553	0.207277	Yes	Segmental
EjaWRKY7.5	EjaWRKY7.1	IId	0.265696	1.82521	0.14557	Yes	Segmental
EjaWRKY7.5	EjaWRKY7.4	IId	0.0828427	0.524897	0.157827	Yes	Segmental
EjaWRKY7.5	EjaWRKY7.3	IId	0.281641	1.82645	0.154201	Yes	Segmental
EjaWRKY7.6	EjaWRKY7.1	IId	0.265696	1.77477	0.149707	Yes	Segmental
EjaWRKY7.6	EjaWRKY7.4	IId	0.0828427	0.515256	0.16078	Yes	Segmental
EjaWRKY7.6	EjaWRKY7.3	IId	0.281641	1.7718	0.158957	Yes	Segmental
EjaWRKY74.2	EjaWRKY74.1	IId	0.0732057	0.418668	0.174854	Yes	Segmental
EjaWRKY75.2	EjaWRKY75.3	IIc	0.140719	0.779484	0.180528	Yes	Segmental
EjaWRKY75.2	EjaWRKY75.4	IIc	0.282285	1.12342	0.251273	Yes	Segmental
EjaWRKY75.2	EjaWRKY75.1	IIc	0.334284	1.50027	0.222815	Yes	Segmental
EjaWRKY75.3	EjaWRKY75.1	IIc	0.248578	3.38919	0.0733442	Yes	Segmental
EjaWRKY75.4	EjaWRKY75.3	IIc	0.262707	1.5556	0.168878	Yes	Segmental
EjaWRKY75.5	EjaWRKY75.4	IIc	0.316019	0.51986	0.607892	Yes	Segmental
